# Supplementary material for: Development of a UPLC-MRM-based targeted proteomic method to profile subcellular organelle marker proteins from human liver tissues
Source: Sci Rep. 2022 Jun 29;12:10985. doi: 10.1038/s41598-022-15171-0 (PMC9243099; doi:10.1038/s41598-022-15171-0)
Supplement: Supplementary file 1 — Supplementary Information 1. [file 41598_2022_15171_MOESM1_ESM.xlsx]

## Sheet: Raw Data
Quantify Compound Summary Report
Printed Sat Oct 03 13:58:11 2020
Compound 1: B2M_IQVYSR(+10)
	Name	Sample Text	Type	Std. Conc	S/N	RT	Area	Height	IS Area	IS Height	Response	Conc.	%Dev	%Rec	Mod.Comment	Sig/Noise Flag	1º Ratio Flag	1º Ratio (Actual)	1º Ratio (Pred)	R.T. Tolerance Flag	2º Ratio Flag	2º Ratio (Actual)	2º Ratio (Pred)
1	20200926L791D1_1	L791D1 20ug PNS		1	152133	3.26	5428.41	152133			5428.41					NO	NO	5.464	5.01	NO	NO	3.492	4.41
2	20200926L791D1_2	L791D1 20ug F1		1	80.291	3.26	5543.98	156368			5543.98					NO	NO	5.69	5.01	NO	NO	3.293	4.41
3	20200926L791D1_3	L791D1 20ug F2		1	136602	3.26	5038.25	136602			5038.25					NO	NO	5.682	5.01	NO	NO	4.279	4.41
4	20200926wash3	5%ACN 0.5%FA		1															5.01	NO			4.41
5	20200926L791D1_4	L791D1 20ug F3		1	68.65	3.26	4621.62	134950			4621.62					NO	NO	4.694	5.01	NO	NO	4.753	4.41
6	20200926L791D1_5	L791D1 20ug F4		1	222.966	3.26	4676.17	135185			4676.17					NO	NO	4.542	5.01	NO	YES	9.476	4.41
7	20200926L791D1_6	L791D1 20ug F5		1	100351	3.26	3640.14	100351			3640.14					NO	NO	3.797	5.01	NO	NO	4.147	4.41
8	20200926wash4	5%ACN 0.5%FA		1	1	3.19	0.003	1			0.003					NO	YES	0.014	5.01	NO	YES	3	4.41
9	20200926L791D1_7	L791D1 20ug F6		1	200.175	3.26	3219.49	90999			3219.49					NO	NO	4.304	5.01	NO	NO	3.805	4.41
10	20200926L791D1_8	L791D1 20ug F7		1	229.334	3.26	3060.01	83208			3060.01					NO	NO	3.732	5.01	NO	NO	4.06	4.41
11	20200926L791D1_9	L791D1 20ug F8		1	85919	3.26	3040.34	85919			3040.34					NO	NO	4.423	5.01	NO	NO	5.219	4.41
12	20200926wash5	5%ACN 0.5%FA		1															5.01	NO			4.41
13	20200926L791D1_10	L791D1 20ug F9		1	75327	3.26	2694.74	75327			2694.74					NO	NO	4.612	5.01	NO	NO	5.057	4.41
14	20200926L791D1_11	L791D1 20ug F10		1	73886	3.26	2410.22	73886			2410.22					NO	NO	4.307	5.01	NO	NO	4.775	4.41
15	20200926L791D1_12	L791D1 20ug F11		1	12.288	3.26	2086.54	60537			2086.54					NO	YES	2.953	5.01	NO	YES	6.459	4.41
16	20200926L791D1_13	L791D1 20ug F12		1	37360	3.27	1517.28	37360			1517.28					NO	NO	3.88	5.01	NO	NO	4.607	4.41
17	20200926wash6	5%ACN 0.5%FA		1															5.01	NO			4.41
18	20200926L369D1_1	L369D1 20ug PNS		1	48.664	3.26	1583.44	51622			1583.44					NO	NO	4.927	5.01	NO	NO	3.15	4.41
19	20200926L369D1_2	L369D1 20ug F1		1	38.803	3.26	1307.38	36124			1307.38					NO	NO	4.564	5.01	NO	NO	3.741	4.41
20	20200926L369D1_3	L369D1 20ug F2		1	52.866	3.26	1283.74	37643			1283.74					NO	YES	7.072	5.01	NO	NO	3.481	4.41
21	20200926wash8	5%ACN 0.5%FA		1															5.01	NO			4.41
22	20200926L369D1_4	L369D1 20ug F3		1	36952	3.26	1315.57	36952			1315.57					NO	NO	4.554	5.01	NO	YES	6.157	4.41
23	20200926L369D1_5	L369D1 20ug F4		1	30164	3.26	1096.88	30164			1096.88					NO	YES	3.506	5.01	NO	NO	4.526	4.41
24	20200926L369D1_6	L369D1 20ug F5		1	6.437	3.27	1003.29	24425			1003.29					NO	NO	3.873	5.01	NO	YES	6.681	4.41
25	20200926wash9	5%ACN 0.5%FA		1															5.01	NO			4.41
26	20200926L369D1_7	L369D1 20ug F6		1	26703	3.26	870.323	26703			870.323					NO	YES	2.798	5.01	NO	NO	3.144	4.41
27	20200926L369D1_8	L369D1 20ug F7		1	19451	3.26	889.405	19451			889.405					NO	NO	5.65	5.01	NO	YES	7.169	4.41
28	20200926L369D1_9	L369D1 20ug F8		1	40.76	3.26	712.121	19206			712.121					NO	YES	3.028	5.01	NO	NO	5.552	4.41
29	20200926wash10	5%ACN 0.5%FA		1															5.01	NO			4.41
30	20200926L369D1_10	L369D1 20ug F9		1	20814	3.26	719.354	20814			719.354					NO	YES	3.383	5.01	NO	YES	6.972	4.41
31	20200926L369D1_11	L369D1 20ug F10		1	18756	3.26	651.066	18756			651.066					NO	YES	3.466	5.01	NO	YES	7.124	4.41
32	20200926L369D1_12	L369D1 20ug F11		1	13414	3.26	542.279	13414			542.279					NO	YES	3.418	5.01	NO	YES	8.104	4.41
33	20200926L369D1_13	L369D1 20ug F12		1	14280	3.26	466.774	14280			466.774					NO	NO	5.977	5.01	NO	YES	7.222	4.41
34	20200926wash11	5%ACN 0.5%FA		1															5.01	NO			4.41
35	20200926L1017D1_1	L1017D1 20ug PNS		1	2.487	3.26	555.201	17044			555.201					NO	YES	9.856	5.01	NO	NO	5.054	4.41
36	20200926L1017D1_2	L1017D1 20ug F1		1	17.323	3.27	521.436	14418			521.436					NO	YES	3.105	5.01	NO	NO	5.665	4.41
37	20200926L1017D1_3	L1017D1 20ug F2		1	17900	3.26	552.673	17900			552.673					NO	YES	6.613	5.01	NO	NO	3.332	4.41
38	20200926wash12	5%ACN 0.5%FA		1															5.01	NO			4.41
39	20200926L1017D1_4	L1017D1 20ug F3		1	10954	3.26	379.194	10954			379.194					NO	YES	2.1	5.01	NO	YES	2.457	4.41
40	20200926L1017D1_5	L1017D1 20ug F4		1	3.638	3.26	535.526	17242			535.526					NO	YES	3.435	5.01	NO	YES	7.033	4.41
41	20200926L1017D1_6	L1017D1 20ug F5		1	23.951	3.25	385.771	8853			385.771					NO	NO	4.713	5.01	NO	YES	2.103	4.41
42	20200926wash13	5%ACN 0.5%FA		1															5.01	NO			4.41
43	20200926L1017D1_7	L1017D1 20ug F6		1	8.515	3.25	580.347	13324			580.347					NO	YES	2.607	5.01	NO	YES	10.248	4.41
44	20200926L1017D1_8	L1017D1 20ug F7		1	9.715	3.26	501.3	11379			501.3					NO	YES	2.261	5.01	NO	YES	6.765	4.41
45	20200926L1017D1_9	L1017D1 20ug F8		1	6.469	3.26	495.846	13997			495.846					NO	NO	3.661	5.01	NO	NO	3.49	4.41
46	20200926wash14	5%ACN 0.5%FA		1															5.01	NO			4.41
47	20200926L1017D1_10	L1017D1 20ug F9		1	53.745	3.26	593.337	19457			593.337					NO	NO	4.742	5.01	NO	YES	5.849	4.41
48	20200926L1017D1_11	L1017D1 20ug F10		1	27.878	3.27	434.251	10932			434.251					NO	NO	5.265	5.01	NO	YES	5.946	4.41
49	20200926L1017D1_12	L1017D1 20ug F11		1	5.608	3.25	498.731	13084			498.731					NO	NO	5.29	5.01	NO	NO	4.885	4.41
50	20200926L1017D1_13	L1017D1 20ug F12		1	11882	3.25	428.256	11882			428.256					NO	NO	5.331	5.01	NO	NO	4.059	4.41
51	20200926wash15	5%ACN 0.5%FA		1															5.01	NO			4.41
Compound 2: B2M_IQVYSR
	Name	Sample Text	Type	Std. Conc	S/N	RT	Area	Height	IS Area	IS Height	Response	Conc.	%Dev	%Rec	Mod.Comment	Sig/Noise Flag	1º Ratio Flag	1º Ratio (Actual)	1º Ratio (Pred)	R.T. Tolerance Flag	2º Ratio Flag	2º Ratio (Actual)	2º Ratio (Pred)
1	20200926L791D1_1	L791D1 20ug PNS			109.906	3.26	6765.51	171412	5428.41	152133	1.246					NO	NO	5.039	5.01	NO	NO	5.496	4.41
2	20200926L791D1_2	L791D1 20ug F1			47.511	3.26	2995.16	89101	5543.98	156368	0.54					NO	NO	4.749	5.01	NO	NO	4.689	4.41
3	20200926L791D1_3	L791D1 20ug F2			204.875	3.26	5204.64	154381	5038.25	136602	1.033					NO	NO	4.123	5.01	NO	NO	3.957	4.41
4	20200926wash3	5%ACN 0.5%FA																	5.01	NO			4.41
5	20200926L791D1_4	L791D1 20ug F3			105.09	3.26	6714.73	183448	4621.62	134950	1.453					NO	NO	5.057	5.01	NO	NO	4.707	4.41
6	20200926L791D1_5	L791D1 20ug F4			283740	3.26	10611.8	283740	4676.17	135185	2.269					NO	NO	4.457	5.01	NO	NO	4.51	4.41
7	20200926L791D1_6	L791D1 20ug F5			241715	3.26	8269.25	241715	3640.14	100351	2.272					NO	NO	3.92	5.01	NO	NO	4.876	4.41
8	20200926wash4	5%ACN 0.5%FA							0.003	1									5.01	NO			4.41
9	20200926L791D1_7	L791D1 20ug F6			86.43	3.26	5569.39	158033	3219.49	90999	1.73					NO	NO	3.995	5.01	NO	YES	5.889	4.41
10	20200926L791D1_8	L791D1 20ug F7			23.685	3.26	4408.9	123748	3060.01	83208	1.441					NO	NO	4.119	5.01	NO	NO	4.376	4.41
11	20200926L791D1_9	L791D1 20ug F8			136.931	3.26	3597.97	100907	3040.34	85919	1.183					NO	NO	4.293	5.01	NO	YES	6.448	4.41
12	20200926wash5	5%ACN 0.5%FA																	5.01	NO			4.41
13	20200926L791D1_10	L791D1 20ug F9			202.899	3.27	2890.41	90624	2694.74	75327	1.073					NO	NO	4.09	5.01	NO	NO	5.31	4.41
14	20200926L791D1_11	L791D1 20ug F10			230.534	3.26	2373.49	68258	2410.22	73886	0.985					NO	NO	5.028	5.01	NO	NO	4.175	4.41
15	20200926L791D1_12	L791D1 20ug F11			17.435	3.26	2219.02	61730	2086.54	60537	1.063					NO	NO	6.118	5.01	NO	YES	6.723	4.41
16	20200926L791D1_13	L791D1 20ug F12			21.898	3.26	1488.05	42534	1517.28	37360	0.981					NO	NO	6.409	5.01	NO	NO	5.15	4.41
17	20200926wash6	5%ACN 0.5%FA																	5.01	NO			4.41
18	20200926L369D1_1	L369D1 20ug PNS			66.584	3.26	2136.43	70005	1583.44	51622	1.349					NO	NO	3.979	5.01	NO	YES	7.426	4.41
19	20200926L369D1_2	L369D1 20ug F1			39.731	3.27	578.15	17714	1307.38	36124	0.442					NO	YES	11.368	5.01	NO	YES	7.122	4.41
20	20200926L369D1_3	L369D1 20ug F2			31073	3.26	1101.12	31073	1283.74	37643	0.858					NO	NO	3.512	5.01	NO	NO	5.698	4.41
21	20200926wash8	5%ACN 0.5%FA																	5.01	NO			4.41
22	20200926L369D1_4	L369D1 20ug F3			30.426	3.26	1632.34	46954	1315.57	36952	1.241					NO	NO	5.16	5.01	NO	NO	3.811	4.41
23	20200926L369D1_5	L369D1 20ug F4			95185	3.26	3181.54	95185	1096.88	30164	2.901					NO	NO	4.465	5.01	NO	NO	4.171	4.41
24	20200926L369D1_6	L369D1 20ug F5			55644	3.26	2242.34	55644	1003.29	24425	2.235					NO	NO	5.287	5.01	NO	NO	4.456	4.41
25	20200926wash9	5%ACN 0.5%FA																	5.01	NO			4.41
26	20200926L369D1_7	L369D1 20ug F6			26.848	3.26	1741.79	46729	870.323	26703	2.001					NO	NO	4.213	5.01	NO	NO	4.603	4.41
27	20200926L369D1_8	L369D1 20ug F7			50003	3.26	1733.95	50003	889.405	19451	1.95					NO	NO	5.522	5.01	NO	NO	4.887	4.41
28	20200926L369D1_9	L369D1 20ug F8			33330	3.27	1183.55	33330	712.121	19206	1.662					NO	NO	5.093	5.01	NO	YES	6.681	4.41
29	20200926wash10	5%ACN 0.5%FA																	5.01	NO			4.41
30	20200926L369D1_10	L369D1 20ug F9			47.302	3.26	871.729	28807	719.354	20814	1.212					NO	NO	4.452	5.01	NO	NO	3.881	4.41
31	20200926L369D1_11	L369D1 20ug F10			8.286	3.27	397.39	11650	651.066	18756	0.61					NO	YES	11.484	5.01	NO	YES	6.894	4.41
32	20200926L369D1_12	L369D1 20ug F11			110.238	3.26	494.693	16424	542.279	13414	0.912					NO	YES	8.786	5.01	NO	YES	8.765	4.41
33	20200926L369D1_13	L369D1 20ug F12			8888	3.25	322.36	8888	466.774	14280	0.691					NO	NO	3.985	5.01	NO	YES	8.981	4.41
34	20200926wash11	5%ACN 0.5%FA																	5.01	NO			4.41
35	20200926L1017D1_1	L1017D1 20ug PNS			9657	3.27	361.009	9657	555.201	17044	0.65					NO	YES	3.468	5.01	NO	NO	4.047	4.41
36	20200926L1017D1_2	L1017D1 20ug F1			4898	3.26	126.121	4898	521.436	14418	0.242					NO	NO	4.252	5.01	NO	YES	42.494	4.41
37	20200926L1017D1_3	L1017D1 20ug F2			18.195	3.27	261.871	9216	552.673	17900	0.474					NO	YES	9.765	5.01	NO	NO	3.727	4.41
38	20200926wash12	5%ACN 0.5%FA																	5.01	NO			4.41
39	20200926L1017D1_4	L1017D1 20ug F3			14.235	3.26	690.29	17226	379.194	10954	1.82					NO	NO	4.197	5.01	NO	YES	13.318	4.41
40	20200926L1017D1_5	L1017D1 20ug F4			84.512	3.26	1271.28	35768	535.526	17242	2.374					NO	NO	3.735	5.01	NO	NO	5.01	4.41
41	20200926L1017D1_6	L1017D1 20ug F5			25642	3.26	992.051	25642	385.771	8853	2.572					NO	NO	4.569	5.01	NO	YES	6.129	4.41
42	20200926wash13	5%ACN 0.5%FA																	5.01	NO			4.41
43	20200926L1017D1_7	L1017D1 20ug F6			5.089	3.26	967.764	27290	580.347	13324	1.668					NO	NO	4.618	5.01	NO	YES	10.845	4.41
44	20200926L1017D1_8	L1017D1 20ug F7			22663	3.26	701.987	22663	501.3	11379	1.4					NO	NO	4.69	5.01	NO	YES	6.398	4.41
45	20200926L1017D1_9	L1017D1 20ug F8			4.917	3.26	510.51	11587	495.846	13997	1.03					NO	NO	5.185	5.01	NO	NO	5.314	4.41
46	20200926wash14	5%ACN 0.5%FA																	5.01	NO			4.41
47	20200926L1017D1_10	L1017D1 20ug F9			62.131	3.26	567.315	14068	593.337	19457	0.956					NO	NO	4.545	5.01	NO	NO	4.747	4.41
48	20200926L1017D1_11	L1017D1 20ug F10			6592	3.27	282.476	6592	434.251	10932	0.65					NO	YES	6.515	5.01	NO	NO	4.327	4.41
49	20200926L1017D1_12	L1017D1 20ug F11			3.28	3.27	274.367	7177	498.731	13084	0.55					NO	YES	2.966	5.01	NO	NO	3.259	4.41
50	20200926L1017D1_13	L1017D1 20ug F12			9.748	3.26	242.983	7304	428.256	11882	0.567					NO	YES	3.149	5.01	NO	NO	3.949	4.41
51	20200926wash15	5%ACN 0.5%FA																	5.01	NO			4.41
Compound 3: FcRn_LFLEAF(+10)K
	Name	Sample Text	Type	Std. Conc	S/N	RT	Area	Height	IS Area	IS Height	Response	Conc.	%Dev	%Rec	Mod.Comment	Sig/Noise Flag	1º Ratio Flag	1º Ratio (Actual)	1º Ratio (Pred)	R.T. Tolerance Flag	2º Ratio Flag	2º Ratio (Actual)	2º Ratio (Pred)
1	20200926L791D1_1	L791D1 20ug PNS		1	145.333	7.28	12830.6	202012			12830.6					NO	YES	3.223	5.02	NO	YES	4.505	3.08
2	20200926L791D1_2	L791D1 20ug F1		1	220.723	7.28	11521	197830			11521					NO	YES	3.309	5.02	NO	YES	4.201	3.08
3	20200926L791D1_3	L791D1 20ug F2		1	264.807	7.28	10761.6	167010			10761.6					NO	YES	3.35	5.02	NO	YES	4.619	3.08
4	20200926wash3	5%ACN 0.5%FA		1	27	7.32	0.218	27			0.218					NO	YES	0.545	5.02	NO	YES	0.004	3.08
5	20200926L791D1_4	L791D1 20ug F3		1	146.98	7.28	10143.2	161196			10143.2					NO	NO	3.531	5.02	NO	YES	4.538	3.08
6	20200926L791D1_5	L791D1 20ug F4		1	149.586	7.28	9750.75	158433			9750.75					NO	YES	3.134	5.02	NO	YES	4.708	3.08
7	20200926L791D1_6	L791D1 20ug F5		1	117.766	7.28	8896.93	149135			8896.93					NO	YES	3.192	5.02	NO	YES	4.268	3.08
8	20200926wash4	5%ACN 0.5%FA		1	333	7.27	7.28	333			7.28					NO	YES	42.326	5.02	NO	YES	0.05	3.08
9	20200926L791D1_7	L791D1 20ug F6		1	240.46	7.28	7793.21	125602			7793.21					NO	YES	3.29	5.02	NO	YES	5.374	3.08
10	20200926L791D1_8	L791D1 20ug F7		1	174.065	7.28	7503.43	119885			7503.43					NO	YES	3.421	5.02	NO	YES	4.062	3.08
11	20200926L791D1_9	L791D1 20ug F8		1	293.695	7.28	7113.27	113464			7113.27					NO	YES	3.481	5.02	NO	YES	5.006	3.08
12	20200926wash5	5%ACN 0.5%FA		1	4	7.33	0.067	4			0.067					NO	YES	0.424	5.02	NO	YES	0.001	3.08
13	20200926L791D1_10	L791D1 20ug F9		1	102.042	7.28	5979.72	94098			5979.72					NO	YES	3.365	5.02	NO	NO	3.979	3.08
14	20200926L791D1_11	L791D1 20ug F10		1	125.724	7.28	5759.03	89101			5759.03					NO	YES	3.095	5.02	NO	YES	4.181	3.08
15	20200926L791D1_12	L791D1 20ug F11		1	65.78	7.28	4632.64	64893			4632.64					NO	NO	3.546	5.02	NO	YES	4.105	3.08
16	20200926L791D1_13	L791D1 20ug F12		1	85.938	7.29	4432.9	63252			4432.9					NO	YES	3.28	5.02	NO	YES	5.043	3.08
17	20200926wash6	5%ACN 0.5%FA		1	163	7.28	4.902	163			4.902					NO	YES	28.667	5.02	NO	YES	0.359	3.08
18	20200926L369D1_1	L369D1 20ug PNS		1	58.787	7.28	4040.82	62493			4040.82					NO	YES	3.458	5.02	NO	YES	4.266	3.08
19	20200926L369D1_2	L369D1 20ug F1		1	228.788	7.28	3278.34	53963			3278.34					NO	YES	3.197	5.02	NO	NO	3.928	3.08
20	20200926L369D1_3	L369D1 20ug F2		1	154.517	7.28	3012	48332			3012					NO	NO	4.058	5.02	NO	YES	4.55	3.08
21	20200926wash8	5%ACN 0.5%FA		1	11	7.47	0.109	11			0.109					NO	YES	2.868	5.02	NO	YES	0.007	3.08
22	20200926L369D1_4	L369D1 20ug F3		1	55.816	7.28	2493.14	34494			2493.14					NO	YES	3.02	5.02	NO	YES	4.579	3.08
23	20200926L369D1_5	L369D1 20ug F4		1	119.914	7.28	2472.58	38400			2472.58					NO	YES	3.493	5.02	NO	YES	4.394	3.08
24	20200926L369D1_6	L369D1 20ug F5		1	41.639	7.28	2415.4	39049			2415.4					NO	YES	3.307	5.02	NO	YES	4.709	3.08
25	20200926wash9	5%ACN 0.5%FA		1	10	7.34	0.158	10			0.158					NO	YES	2.59	5.02	NO	YES	0.023	3.08
26	20200926L369D1_7	L369D1 20ug F6		1	97.998	7.28	2073.49	38310			2073.49					NO	YES	3.063	5.02	NO	YES	4.078	3.08
27	20200926L369D1_8	L369D1 20ug F7		1	77.272	7.28	2069.49	31776			2069.49					NO	NO	3.855	5.02	NO	YES	4.117	3.08
28	20200926L369D1_9	L369D1 20ug F8		1	48.171	7.27	1780.36	28685			1780.36					NO	NO	3.531	5.02	NO	NO	3.96	3.08
29	20200926wash10	5%ACN 0.5%FA		1	4	7.31	0.066	4			0.066					NO	YES	0.375	5.02	NO	YES	0.001	3.08
30	20200926L369D1_10	L369D1 20ug F9		1	41.115	7.27	1467.86	22437			1467.86					NO	YES	3.03	5.02	NO	YES	4.099	3.08
31	20200926L369D1_11	L369D1 20ug F10		1	51.269	7.28	1585.73	23150			1585.73					NO	YES	3.377	5.02	NO	NO	3.508	3.08
32	20200926L369D1_12	L369D1 20ug F11		1	463.464	7.28	1298.48	19051			1298.48					NO	YES	2.747	5.02	NO	NO	3.396	3.08
33	20200926L369D1_13	L369D1 20ug F12		1	19.45	7.27	1574.36	26370			1574.36					NO	YES	2.989	5.02	NO	YES	4.855	3.08
34	20200926wash11	5%ACN 0.5%FA		1															5.02	NO			3.08
35	20200926L1017D1_1	L1017D1 20ug PNS		1	75.258	7.27	1376.19	20620			1376.19					NO	NO	3.625	5.02	NO	NO	3.918	3.08
36	20200926L1017D1_2	L1017D1 20ug F1		1	182.366	7.25	1241.72	22802			1241.72					NO	YES	2.751	5.02	NO	NO	3.716	3.08
37	20200926L1017D1_3	L1017D1 20ug F2		1	35.453	7.26	1193.19	19879			1193.19					NO	YES	2.894	5.02	NO	YES	4.313	3.08
38	20200926wash12	5%ACN 0.5%FA		1	10	7.38	0.158	10			0.158					NO	YES	1.013	5.02	NO	YES	0.04	3.08
39	20200926L1017D1_4	L1017D1 20ug F3		1	7.768	7.26	1249.67	17795			1249.67					NO	YES	2.819	5.02	NO	NO	3.326	3.08
40	20200926L1017D1_5	L1017D1 20ug F4		1	141.576	7.25	1191.87	19994			1191.87					NO	YES	3.198	5.02	NO	YES	4.232	3.08
41	20200926L1017D1_6	L1017D1 20ug F5		1	61.695	7.25	1218.41	19730			1218.41					NO	YES	3.287	5.02	NO	YES	5.04	3.08
42	20200926wash13	5%ACN 0.5%FA		1	102	7.26	2.203	102			2.203					NO	YES	734.333	5.02	NO	YES	4.397	3.08
43	20200926L1017D1_7	L1017D1 20ug F6		1	57.862	7.24	1677.16	23159			1677.16					NO	NO	4.489	5.02	NO	YES	4.769	3.08
44	20200926L1017D1_8	L1017D1 20ug F7		1	6.449	7.24	1376.5	21593			1376.5					NO	YES	3.011	5.02	NO	NO	3.815	3.08
45	20200926L1017D1_9	L1017D1 20ug F8		1	197.497	7.25	1389.8	18571			1389.8					NO	YES	2.848	5.02	NO	NO	3.963	3.08
46	20200926wash14	5%ACN 0.5%FA		1	8	7.5	0.06	8			0.06					NO	YES	0.69	5.02	NO	YES	0.007	3.08
47	20200926L1017D1_10	L1017D1 20ug F9		1	253.534	7.26	1387.39	21990			1387.39					NO	NO	3.543	5.02	NO	YES	4.007	3.08
48	20200926L1017D1_11	L1017D1 20ug F10		1	283.476	7.27	1398.16	20509			1398.16					NO	NO	3.884	5.02	NO	YES	4.586	3.08
49	20200926L1017D1_12	L1017D1 20ug F11		1	84.104	7.26	1290.13	24996			1290.13					NO	NO	3.817	5.02	NO	YES	4.673	3.08
50	20200926L1017D1_13	L1017D1 20ug F12		1	4.881	7.26	1101.68	19657			1101.68					NO	YES	2.506	5.02	NO	NO	3.425	3.08
51	20200926wash15	5%ACN 0.5%FA		1	6.886	7.52	3.929	15			3.929					NO	YES	130.967	5.02	NO	YES	18.621	3.08
Compound 4: FcRn_LFLEAFK
	Name	Sample Text	Type	Std. Conc	S/N	RT	Area	Height	IS Area	IS Height	Response	Conc.	%Dev	%Rec	Mod.Comment	Sig/Noise Flag	1º Ratio Flag	1º Ratio (Actual)	1º Ratio (Pred)	R.T. Tolerance Flag	2º Ratio Flag	2º Ratio (Actual)	2º Ratio (Pred)
1	20200926L791D1_1	L791D1 20ug PNS			48.037	7.28	1971.03	28767	12830.6	202012	0.154					NO	YES	3.06	5.02	NO	NO	3.37	3.08
2	20200926L791D1_2	L791D1 20ug F1			5.325	7.3	193.933	2151	11521	197830	0.017					NO	YES	3.284	5.02	NO	YES	1.275	3.08
3	20200926L791D1_3	L791D1 20ug F2			153.093	7.28	1587.99	25242	10761.6	167010	0.148					NO	NO	4.568	5.02	NO	NO	2.956	3.08
4	20200926wash3	5%ACN 0.5%FA			8	7.26	0.16	8	0.218	27	0.734					NO	YES	0.821	5.02	NO	YES	0.031	3.08
5	20200926L791D1_4	L791D1 20ug F3			126.704	7.28	3302.9	52710	10143.2	161196	0.326					NO	NO	4.234	5.02	NO	YES	4.468	3.08
6	20200926L791D1_5	L791D1 20ug F4			355.396	7.28	6176.86	100548	9750.75	158433	0.633					NO	NO	3.608	5.02	NO	NO	3.999	3.08
7	20200926L791D1_6	L791D1 20ug F5			109.318	7.28	4070.45	53057	8896.93	149135	0.458					NO	NO	4.114	5.02	NO	NO	3.779	3.08
8	20200926wash4	5%ACN 0.5%FA			4	7.34	0.067	4	7.28	333	0.009					NO	YES	0.214	5.02	NO	YES	0.004	3.08
9	20200926L791D1_7	L791D1 20ug F6			67.024	7.28	1611.71	25203	7793.21	125602	0.207					NO	NO	3.589	5.02	NO	NO	3.943	3.08
10	20200926L791D1_8	L791D1 20ug F7			56.204	7.29	1187.87	16520	7503.43	119885	0.158					NO	NO	3.599	5.02	NO	YES	5.775	3.08
11	20200926L791D1_9	L791D1 20ug F8			9.452	7.27	713.494	10807	7113.27	113464	0.1					NO	YES	2.955	5.02	NO	NO	3.3	3.08
12	20200926wash5	5%ACN 0.5%FA			4	7.35	0.061	4	0.067	4	0.91					NO	YES	2.033	5.02	NO	YES	0.014	3.08
13	20200926L791D1_10	L791D1 20ug F9			35.929	7.28	654.333	11373	5979.72	94098	0.109					NO	NO	5.512	5.02	NO	NO	3.379	3.08
14	20200926L791D1_11	L791D1 20ug F10			30.443	7.29	370.202	6164	5759.03	89101	0.064					NO	NO	3.868	5.02	NO	YES	11.024	3.08
15	20200926L791D1_12	L791D1 20ug F11			3.536	7.29	260.047	4619	4632.64	64893	0.056					NO	YES	1.811	5.02	NO	YES	1.235	3.08
16	20200926L791D1_13	L791D1 20ug F12			20.22	7.28	364.586	6245	4432.9	63252	0.082					NO	YES	3.136	5.02	NO	YES	4.383	3.08
17	20200926wash6	5%ACN 0.5%FA			10	7.5	0.082	10	4.902	163	0.017					NO	YES	0.911	5.02	NO	YES	0.002	3.08
18	20200926L369D1_1	L369D1 20ug PNS			270.55	7.28	1101.77	17755	4040.82	62493	0.273					NO	NO	3.562	5.02	NO	NO	3.492	3.08
19	20200926L369D1_2	L369D1 20ug F1			23.974	7.29	55.444	1747	3278.34	53963	0.017					NO	YES	1.449	5.02	NO	YES	0.62	3.08
20	20200926L369D1_3	L369D1 20ug F2			90.35	7.28	594.451	9038	3012	48332	0.197					NO	NO	4.185	5.02	NO	YES	4.369	3.08
21	20200926wash8	5%ACN 0.5%FA			8	7.52	0.063	8	0.109	11	0.578					NO	YES	31.5	5.02	NO	YES	0.969	3.08
22	20200926L369D1_4	L369D1 20ug F3			10.78	7.28	1277.31	19429	2493.14	34494	0.512					NO	YES	3.015	5.02	NO	YES	4.288	3.08
23	20200926L369D1_5	L369D1 20ug F4			180.042	7.28	2417.53	37945	2472.58	38400	0.978					NO	NO	3.533	5.02	NO	YES	4.09	3.08
24	20200926L369D1_6	L369D1 20ug F5			52.832	7.28	1750.58	32982	2415.4	39049	0.725					NO	YES	2.971	5.02	NO	NO	3.686	3.08
25	20200926wash9	5%ACN 0.5%FA							0.158	10									5.02	NO			3.08
26	20200926L369D1_7	L369D1 20ug F6			1116.44	7.28	934.585	15802	2073.49	38310	0.451					NO	NO	5.271	5.02	NO	NO	3.93	3.08
27	20200926L369D1_8	L369D1 20ug F7			86.588	7.29	494.508	8743	2069.49	31776	0.239					NO	YES	2.607	5.02	NO	NO	3.911	3.08
28	20200926L369D1_9	L369D1 20ug F8			13.522	7.27	429.565	6581	1780.36	28685	0.241					NO	NO	4.257	5.02	NO	YES	10.366	3.08
29	20200926wash10	5%ACN 0.5%FA			6.823	7.39	0.364	13	0.066	4	5.515					NO	YES	2.582	5.02	NO	YES	2.092	3.08
30	20200926L369D1_10	L369D1 20ug F9			866.295	7.27	291.473	5173	1467.86	22437	0.199					NO	NO	4.01	5.02	NO	NO	2.918	3.08
31	20200926L369D1_11	L369D1 20ug F10			25.162	7.28	193.766	4812	1585.73	23150	0.122					NO	NO	4.494	5.02	NO	YES	4.173	3.08
32	20200926L369D1_12	L369D1 20ug F11			117.217	7.28	122.996	2359	1298.48	19051	0.095					NO	YES	2.117	5.02	NO	YES	8.334	3.08
33	20200926L369D1_13	L369D1 20ug F12			6.526	7.27	147.188	2797	1574.36	26370	0.093					NO	NO	4.521	5.02	NO	YES	5.835	3.08
34	20200926wash11	5%ACN 0.5%FA			11	7.5	0.083	11								NO	YES	0.294	5.02	NO	YES	1.221	3.08
35	20200926L1017D1_1	L1017D1 20ug PNS			132.056	7.23	169.272	2326	1376.19	20620	0.123					NO	NO	4.841	5.02	NO	YES	7.345	3.08
36	20200926L1017D1_2	L1017D1 20ug F1			160	7.26	7.545	160	1241.72	22802	0.006					NO	YES	2.686	5.02	NO	YES	1.887	3.08
37	20200926L1017D1_3	L1017D1 20ug F2			2.137	7.26	201.474	3617	1193.19	19879	0.169					NO	YES	7.171	5.02	NO	YES	5.235	3.08
38	20200926wash12	5%ACN 0.5%FA							0.158	10									5.02	NO			3.08
39	20200926L1017D1_4	L1017D1 20ug F3			51.123	7.26	316.687	4414	1249.67	17795	0.253					NO	YES	2.45	5.02	NO	NO	2.164	3.08
40	20200926L1017D1_5	L1017D1 20ug F4			19.864	7.25	1022.4	16195	1191.87	19994	0.858					NO	YES	3.391	5.02	NO	YES	6.187	3.08
41	20200926L1017D1_6	L1017D1 20ug F5			116.35	7.24	474.247	7685	1218.41	19730	0.389					NO	NO	5.209	5.02	NO	YES	5.459	3.08
42	20200926wash13	5%ACN 0.5%FA			8	7.43	0.06	8	2.203	102	0.027					NO	YES	0.207	5.02	NO	YES	0.289	3.08
43	20200926L1017D1_7	L1017D1 20ug F6			26.354	7.25	242.259	4559	1677.16	23159	0.144					NO	NO	4.928	5.02	NO	YES	15.069	3.08
44	20200926L1017D1_8	L1017D1 20ug F7			3.94	7.25	164.196	3689	1376.5	21593	0.119					NO	NO	4.359	5.02	NO	YES	4.608	3.08
45	20200926L1017D1_9	L1017D1 20ug F8			2009.77	7.26	177.565	3545	1389.8	18571	0.128					NO	YES	8.309	5.02	NO	YES	4.386	3.08
46	20200926wash14	5%ACN 0.5%FA			10	7.4	0.163	10	0.06	8	2.717					NO	YES	1.832	5.02	NO	YES	0.769	3.08
47	20200926L1017D1_10	L1017D1 20ug F9			4.652	7.25	152.599	3075	1387.39	21990	0.11					NO	YES	14.183	5.02	NO	YES	122.866	3.08
48	20200926L1017D1_11	L1017D1 20ug F10			27.542	7.26	102.887	1745	1398.16	20509	0.074					NO	YES	8.691	5.02	NO	YES	8.049	3.08
49	20200926L1017D1_12	L1017D1 20ug F11			1239	7.25	59.626	1239	1290.13	24996	0.046					NO	YES	11.788	5.02	NO	YES	6.568	3.08
50	20200926L1017D1_13	L1017D1 20ug F12			6.283	7.26	80.984	1272	1101.68	19657	0.074					NO	YES	18.368	5.02	NO	YES	5.352	3.08
51	20200926wash15	5%ACN 0.5%FA			12	7.27	0.253	12	3.929	15	0.064					NO	YES	1.543	5.02	NO	NO	2.279	3.08
Compound 5: HSC70_ITITNDK(H)
	Name	Sample Text	Type	Std. Conc	S/N	RT	Area	Height	IS Area	IS Height	Response	Conc.	%Dev	%Rec	Mod.Comment	Sig/Noise Flag	1º Ratio Flag	1º Ratio (Actual)	1º Ratio (Pred)	R.T. Tolerance Flag	2º Ratio Flag	2º Ratio (Actual)	2º Ratio (Pred)
1	20200926L791D1_1	L791D1 20ug PNS			231.84	3.16	2352.89	70905			2352.89					NO	NO	1.959	1.836	NO	NO	2.615	2.8
2	20200926L791D1_2	L791D1 20ug F1			77.252	3.16	2135.39	64651			2135.39					NO	NO	2.378	1.836	NO	NO	2.265	2.8
3	20200926L791D1_3	L791D1 20ug F2			8.18	3.16	1964.91	53868			1964.91					NO	NO	1.887	1.836	NO	NO	2.899	2.8
4	20200926wash3	5%ACN 0.5%FA			1	3.24	0.013	1			0.013					NO	YES	6.5	1.836	NO	YES	0.061	2.8
5	20200926L791D1_4	L791D1 20ug F3			7.66	3.16	1780.11	46255			1780.11					NO	YES	2.728	1.836	NO	NO	2.096	2.8
6	20200926L791D1_5	L791D1 20ug F4			46703	3.16	1767.54	46703			1767.54					NO	NO	1.725	1.836	NO	NO	2.261	2.8
7	20200926L791D1_6	L791D1 20ug F5			27.963	3.16	1387.3	36369			1387.3					NO	NO	1.31	1.836	NO	NO	2.926	2.8
8	20200926wash4	5%ACN 0.5%FA																	1.836	NO			2.8
9	20200926L791D1_7	L791D1 20ug F6			49.159	3.16	1353.81	48049			1353.81					NO	NO	1.883	1.836	NO	NO	2.678	2.8
10	20200926L791D1_8	L791D1 20ug F7			29.898	3.15	1239.07	38434			1239.07					NO	NO	1.692	1.836	NO	NO	3.051	2.8
11	20200926L791D1_9	L791D1 20ug F8			7.372	3.17	987.016	26171			987.016					NO	NO	1.496	1.836	NO	NO	2.155	2.8
12	20200926wash5	5%ACN 0.5%FA																	1.836	NO			2.8
13	20200926L791D1_10	L791D1 20ug F9			121.53	3.17	1012.93	28814			1012.93					NO	YES	2.443	1.836	NO	NO	2.658	2.8
14	20200926L791D1_11	L791D1 20ug F10			7.223	3.16	826.621	23234			826.621					NO	NO	1.615	1.836	NO	NO	2.727	2.8
15	20200926L791D1_12	L791D1 20ug F11			20433	3.16	703.39	20433			703.39					NO	NO	1.303	1.836	NO	NO	2.501	2.8
16	20200926L791D1_13	L791D1 20ug F12			14800	3.16	569.526	14800			569.526					NO	NO	1.635	1.836	NO	YES	3.903	2.8
17	20200926wash6	5%ACN 0.5%FA																	1.836	NO			2.8
18	20200926L369D1_1	L369D1 20ug PNS			26.258	3.16	630.292	17537			630.292					NO	NO	2.089	1.836	NO	NO	3.206	2.8
19	20200926L369D1_2	L369D1 20ug F1			12653	3.17	490.36	12653			490.36					NO	YES	1.191	1.836	NO	NO	2.053	2.8
20	20200926L369D1_3	L369D1 20ug F2			25.003	3.16	503.769	17505			503.769					NO	NO	1.748	1.836	NO	NO	3.417	2.8
21	20200926wash8	5%ACN 0.5%FA																	1.836	NO			2.8
22	20200926L369D1_4	L369D1 20ug F3			7.708	3.16	368.602	11527			368.602					NO	NO	1.372	1.836	NO	NO	2.568	2.8
23	20200926L369D1_5	L369D1 20ug F4			5.866	3.15	456.561	9276			456.561					NO	NO	1.816	1.836	NO	NO	2.838	2.8
24	20200926L369D1_6	L369D1 20ug F5			2.746	3.17	388.35	8789			388.35					NO	YES	1.099	1.836	NO	NO	2.639	2.8
25	20200926wash9	5%ACN 0.5%FA																	1.836	NO			2.8
26	20200926L369D1_7	L369D1 20ug F6			9.722	3.15	416.339	9814			416.339					NO	NO	2.205	1.836	NO	NO	3.169	2.8
27	20200926L369D1_8	L369D1 20ug F7			129.404	3.17	293.302	9490			293.302					NO	NO	1.328	1.836	NO	YES	5.06	2.8
28	20200926L369D1_9	L369D1 20ug F8			7059	3.17	225.801	7059			225.801					NO	YES	1.015	1.836	NO	YES	1.554	2.8
29	20200926wash10	5%ACN 0.5%FA																	1.836	NO			2.8
30	20200926L369D1_10	L369D1 20ug F9			5553	3.16	231.087	5553			231.087					NO	NO	1.442	1.836	NO	YES	8.051	2.8
31	20200926L369D1_11	L369D1 20ug F10			7114	3.16	226.953	7114			226.953					NO	NO	1.678	1.836	NO	NO	2.988	2.8
32	20200926L369D1_12	L369D1 20ug F11			8887	3.16	287.394	8887			287.394					NO	NO	1.97	1.836	NO	YES	4.023	2.8
33	20200926L369D1_13	L369D1 20ug F12			31.309	3.16	249.542	8363			249.542					NO	NO	1.462	1.836	NO	NO	2.656	2.8
34	20200926wash11	5%ACN 0.5%FA																	1.836	NO			2.8
35	20200926L1017D1_1	L1017D1 20ug PNS			3.017	3.16	188.331	5424			188.331					NO	YES	1.102	1.836	NO	NO	2.332	2.8
36	20200926L1017D1_2	L1017D1 20ug F1			13.291	3.16	260.969	10942			260.969					NO	YES	2.415	1.836	NO	NO	2.924	2.8
37	20200926L1017D1_3	L1017D1 20ug F2			6.879	3.16	161.403	5669			161.403					NO	NO	1.298	1.836	NO	YES	1.053	2.8
38	20200926wash12	5%ACN 0.5%FA			17	3.19	0.27	17			0.27					NO	YES	4.091	1.836	NO	YES	1.33	2.8
39	20200926L1017D1_4	L1017D1 20ug F3			14.856	3.16	220.055	6892			220.055					NO	YES	2.987	1.836	NO	YES	6.251	2.8
40	20200926L1017D1_5	L1017D1 20ug F4			47.593	3.16	150.449	5883			150.449					NO	YES	1.202	1.836	NO	YES	1.626	2.8
41	20200926L1017D1_6	L1017D1 20ug F5			5.963	3.16	161.096	4341			161.096					NO	NO	1.511	1.836	NO	NO	2.355	2.8
42	20200926wash13	5%ACN 0.5%FA																	1.836	NO			2.8
43	20200926L1017D1_7	L1017D1 20ug F6			5970	3.16	174.234	5970			174.234					NO	NO	1.65	1.836	NO	NO	3.303	2.8
44	20200926L1017D1_8	L1017D1 20ug F7			2.136	3.16	168.215	5287			168.215					NO	YES	0.967	1.836	NO	YES	1.154	2.8
45	20200926L1017D1_9	L1017D1 20ug F8			6777	3.18	218.677	6777			218.677					NO	NO	2.254	1.836	NO	NO	3.23	2.8
46	20200926wash14	5%ACN 0.5%FA			2.205	3.19	0.214	13			0.214					NO	YES	0.836	1.836	NO	YES	107	2.8
47	20200926L1017D1_10	L1017D1 20ug F9			5665	3.16	206.837	5665			206.837					NO	YES	1.165	1.836	NO	YES	1.864	2.8
48	20200926L1017D1_11	L1017D1 20ug F10			3.203	3.16	228.114	6931			228.114					NO	YES	2.831	1.836	NO	YES	9.996	2.8
49	20200926L1017D1_12	L1017D1 20ug F11			4.946	3.15	160.626	4378			160.626					NO	NO	2.054	1.836	NO	YES	1.931	2.8
50	20200926L1017D1_13	L1017D1 20ug F12			14.009	3.16	167.408	6959			167.408					NO	YES	0.94	1.836	NO	YES	1.217	2.8
51	20200926wash15	5%ACN 0.5%FA																	1.836	NO			2.8
Compound 6: HSC70_ITITNDK
	Name	Sample Text	Type	Std. Conc	S/N	RT	Area	Height	IS Area	IS Height	Response	Conc.	%Dev	%Rec	Mod.Comment	Sig/Noise Flag	1º Ratio Flag	1º Ratio (Actual)	1º Ratio (Pred)	R.T. Tolerance Flag	2º Ratio Flag	2º Ratio (Actual)	2º Ratio (Pred)
1	20200926L791D1_1	L791D1 20ug PNS			865601	3.16	28667.1	865601	2352.89	70905	12.1838					NO	NO	1.715	1.836	NO	NO	2.922	3
2	20200926L791D1_2	L791D1 20ug F1			1285.99	3.16	36313.7	1042013	2135.39	64651	17.0056					NO	NO	1.664	1.836	NO	NO	2.921	3
3	20200926L791D1_3	L791D1 20ug F2			625362	3.16	20682.6	625362	1964.91	53868	10.526					NO	NO	1.675	1.836	NO	NO	2.737	3
4	20200926wash3	5%ACN 0.5%FA							0.013	1	0								1.836	NO			3
5	20200926L791D1_4	L791D1 20ug F3			388602	3.16	13149.9	388602	1780.11	46255	7.38716					NO	NO	1.766	1.836	NO	NO	3.001	3
6	20200926L791D1_5	L791D1 20ug F4			563.79	3.16	7801.66	231569	1767.54	46703	4.41385					NO	NO	1.616	1.836	NO	NO	3.278	3
7	20200926L791D1_6	L791D1 20ug F5			35.317	3.16	4355.03	122090	1387.3	36369	3.13922					NO	NO	1.899	1.836	NO	NO	3.161	3
8	20200926wash4	5%ACN 0.5%FA									#DIV/0!								1.836	NO			3
9	20200926L791D1_7	L791D1 20ug F6			14.741	3.16	6268.34	174041	1353.81	48049	4.63015					NO	NO	1.914	1.836	NO	NO	3.265	3
10	20200926L791D1_8	L791D1 20ug F7			33.476	3.15	3522.66	100195	1239.07	38434	2.84299					NO	NO	1.684	1.836	NO	NO	3.252	3
11	20200926L791D1_9	L791D1 20ug F8			78.3	3.16	2900.48	78298	987.016	26171	2.93864					NO	NO	1.687	1.836	NO	NO	3.423	3
12	20200926wash5	5%ACN 0.5%FA									#DIV/0!								1.836	NO			3
13	20200926L791D1_10	L791D1 20ug F9			56.666	3.16	2752.28	74569	1012.93	28814	2.71714					NO	NO	1.765	1.836	NO	NO	3.436	3
14	20200926L791D1_11	L791D1 20ug F10			54.465	3.16	2683.53	77292	826.621	23234	3.24639					NO	NO	1.964	1.836	NO	NO	3.252	3
15	20200926L791D1_12	L791D1 20ug F11			74.591	3.16	2309.53	61982	703.39	20433	3.28342					NO	NO	1.825	1.836	NO	NO	2.958	3
16	20200926L791D1_13	L791D1 20ug F12			11.172	3.16	3664.96	94891	569.526	14800	6.43511					NO	NO	1.721	1.836	NO	NO	3.391	3
17	20200926wash6	5%ACN 0.5%FA									#DIV/0!								1.836	NO			3
18	20200926L369D1_1	L369D1 20ug PNS			157.264	3.16	7894.08	239286	630.292	17537	12.5245					NO	NO	1.835	1.836	NO	NO	3.356	3
19	20200926L369D1_2	L369D1 20ug F1			1533.68	3.16	9577.15	275796	490.36	12653	19.5308					NO	NO	1.604	1.836	NO	NO	2.968	3
20	20200926L369D1_3	L369D1 20ug F2			149480	3.16	5319.28	149480	503.769	17505	10.559					NO	NO	1.632	1.836	NO	NO	2.968	3
21	20200926wash8	5%ACN 0.5%FA									#DIV/0!								1.836	NO			3
22	20200926L369D1_4	L369D1 20ug F3			168.791	3.16	2426.11	71164	368.602	11527	6.58192					NO	NO	1.489	1.836	NO	NO	3.329	3
23	20200926L369D1_5	L369D1 20ug F4			11.543	3.16	1415.04	40077	456.561	9276	3.09934					NO	NO	1.67	1.836	NO	NO	3.015	3
24	20200926L369D1_6	L369D1 20ug F5			31.356	3.16	860.075	25855	388.35	8789	2.21469					NO	NO	1.392	1.836	NO	NO	3.719	3
25	20200926wash9	5%ACN 0.5%FA									#DIV/0!								1.836	NO			3
26	20200926L369D1_7	L369D1 20ug F6			52.787	3.16	1560.45	46350	416.339	9814	3.74803					NO	NO	1.947	1.836	NO	NO	3.337	3
27	20200926L369D1_8	L369D1 20ug F7			15.11	3.16	709.074	19150	293.302	9490	2.41756					NO	NO	1.65	1.836	NO	NO	3.093	3
28	20200926L369D1_9	L369D1 20ug F8			23437	3.17	705.125	23437	225.801	7059	3.12277					NO	NO	1.494	1.836	NO	NO	2.879	3
29	20200926wash10	5%ACN 0.5%FA									#DIV/0!								1.836	NO			3
30	20200926L369D1_10	L369D1 20ug F9			8.111	3.17	568.24	14918	231.087	5553	2.45899					NO	YES	1.13	1.836	NO	NO	3.406	3
31	20200926L369D1_11	L369D1 20ug F10			36.669	3.16	630.421	19210	226.953	7114	2.77776					NO	YES	2.503	1.836	NO	YES	4.003	3
32	20200926L369D1_12	L369D1 20ug F11			33.726	3.16	564.527	15708	287.394	8887	1.9643					NO	NO	1.415	1.836	NO	YES	4.016	3
33	20200926L369D1_13	L369D1 20ug F12			9.377	3.16	829.84	19994	249.542	8363	3.32545					NO	NO	1.916	1.836	NO	NO	2.876	3
34	20200926wash11	5%ACN 0.5%FA									#DIV/0!								1.836	NO			3
35	20200926L1017D1_1	L1017D1 20ug PNS			78175	3.16	2465.94	78175	188.331	5424	13.0937					NO	NO	1.371	1.836	NO	NO	2.902	3
36	20200926L1017D1_2	L1017D1 20ug F1			92250	3.16	3220.42	92250	260.969	10942	12.3403					NO	NO	1.291	1.836	NO	NO	2.663	3
37	20200926L1017D1_3	L1017D1 20ug F2			79549	3.16	2436.68	79549	161.403	5669	15.0968					NO	NO	1.565	1.836	NO	NO	3.75	3
38	20200926wash12	5%ACN 0.5%FA							0.27	17	0								1.836	NO			3
39	20200926L1017D1_4	L1017D1 20ug F3			39460	3.16	1207.66	39460	220.055	6892	5.48799					NO	NO	1.432	1.836	NO	NO	3.346	3
40	20200926L1017D1_5	L1017D1 20ug F4			5.046	3.16	794.985	23091	150.449	5883	5.28408					NO	NO	1.31	1.836	NO	NO	2.507	3
41	20200926L1017D1_6	L1017D1 20ug F5			18050	3.17	640.625	18050	161.096	4341	3.97667					NO	YES	1.014	1.836	NO	NO	2.251	3
42	20200926wash13	5%ACN 0.5%FA									#DIV/0!								1.836	NO			3
43	20200926L1017D1_7	L1017D1 20ug F6			2.567	3.18	375.199	7965	174.234	5970	2.15342					NO	YES	1.076	1.836	NO	NO	3.107	3
44	20200926L1017D1_8	L1017D1 20ug F7			13026	3.16	479.62	13026	168.215	5287	2.85123					NO	NO	1.619	1.836	NO	NO	3.046	3
45	20200926L1017D1_9	L1017D1 20ug F8			10.142	3.16	602.838	17678	218.677	6777	2.75675					NO	NO	1.584	1.836	NO	NO	3.622	3
46	20200926wash14	5%ACN 0.5%FA							0.214	13	0								1.836	NO			3
47	20200926L1017D1_10	L1017D1 20ug F9			4.166	3.16	560.972	16295	206.837	5665	2.71215					NO	NO	1.977	1.836	NO	NO	3.255	3
48	20200926L1017D1_11	L1017D1 20ug F10			16.466	3.16	303.698	12659	228.114	6931	1.33134					NO	YES	1.174	1.836	NO	YES	4.398	3
49	20200926L1017D1_12	L1017D1 20ug F11			14.082	3.16	280.43	8862	160.626	4378	1.74586					NO	NO	1.502	1.836	NO	NO	2.705	3
50	20200926L1017D1_13	L1017D1 20ug F12			35.561	3.16	736.862	23033	167.408	6959	4.40159					NO	NO	1.516	1.836	NO	NO	2.593	3
51	20200926wash15	5%ACN 0.5%FA									#DIV/0!								1.836	NO			3
Compound 7: LAMP1_VWVQAFK(H)
	Name	Sample Text	Type	Std. Conc	S/N	RT	Area	Height	IS Area	IS Height	Response	Conc.	%Dev	%Rec	Mod.Comment	Sig/Noise Flag	1º Ratio Flag	1º Ratio (Actual)	1º Ratio (Pred)	R.T. Tolerance Flag	2º Ratio Flag	2º Ratio (Actual)	2º Ratio (Pred)
1	20200926L791D1_1	L791D1 20ug PNS			228.462	5.28	6911.93	136971			6911.93					NO	NO	3.88	3.925	NO
2	20200926L791D1_2	L791D1 20ug F1			235.994	5.27	6906	138364			6906					NO	NO	3.684	3.925	NO
3	20200926L791D1_3	L791D1 20ug F2			95.258	5.27	5761.53	109449			5761.53					NO	NO	3.709	3.925	NO
4	20200926wash3	5%ACN 0.5%FA			61.127	5.32	3.76	266			3.76					NO	YES	10.774	3.925	NO
5	20200926L791D1_4	L791D1 20ug F3			74.953	5.28	5057.36	99932			5057.36					NO	NO	3.73	3.925	NO
6	20200926L791D1_5	L791D1 20ug F4			26.952	5.27	4453.48	84210			4453.48					NO	NO	3.813	3.925	NO
7	20200926L791D1_6	L791D1 20ug F5			97.863	5.27	3996.05	84500			3996.05					NO	NO	3.898	3.925	NO
8	20200926wash4	5%ACN 0.5%FA			6	5.31	0.129	6			0.129					NO	YES	0.371	3.925	NO
9	20200926L791D1_7	L791D1 20ug F6			130.228	5.27	3584.13	74135			3584.13					NO	NO	3.48	3.925	NO
10	20200926L791D1_8	L791D1 20ug F7			124.607	5.27	3386.2	73735			3386.2					NO	NO	3.484	3.925	NO
11	20200926L791D1_9	L791D1 20ug F8			73.815	5.27	3067.21	61064			3067.21					NO	NO	3.678	3.925	NO
12	20200926wash5	5%ACN 0.5%FA			3.93	5.37	0.881	11			0.881					NO	YES	0.958	3.925	NO
13	20200926L791D1_10	L791D1 20ug F9			111.02	5.28	2791.98	53681			2791.98					NO	NO	3.318	3.925	NO
14	20200926L791D1_11	L791D1 20ug F10			73.295	5.28	2523.38	51086			2523.38					NO	NO	3.355	3.925	NO
15	20200926L791D1_12	L791D1 20ug F11			83.308	5.28	2160.98	42879			2160.98					NO	NO	3.53	3.925	NO
16	20200926L791D1_13	L791D1 20ug F12			116.394	5.28	1965.33	38102			1965.33					NO	NO	3.218	3.925	NO
17	20200926wash6	5%ACN 0.5%FA			4	5.4	0.053	4			0.053					NO	YES	0.279	3.925	NO
18	20200926L369D1_1	L369D1 20ug PNS			76.413	5.28	2145.36	39814			2145.36					NO	NO	3.605	3.925	NO
19	20200926L369D1_2	L369D1 20ug F1			180.984	5.28	1917.87	38288			1917.87					NO	NO	3.231	3.925	NO
20	20200926L369D1_3	L369D1 20ug F2			43.982	5.28	1560.81	30319			1560.81					NO	NO	3.234	3.925	NO
21	20200926wash8	5%ACN 0.5%FA			3.464	5.34	0.112	6			0.112					NO	YES	1.556	3.925	NO
22	20200926L369D1_4	L369D1 20ug F3			32.698	5.28	1342.13	25490			1342.13					NO	NO	3.246	3.925	NO
23	20200926L369D1_5	L369D1 20ug F4			52.782	5.27	1145.8	23474			1145.8					NO	NO	3.424	3.925	NO
24	20200926L369D1_6	L369D1 20ug F5			38.81	5.27	1103.13	21693			1103.13					NO	NO	3.187	3.925	NO
25	20200926wash9	5%ACN 0.5%FA			6	5.33	0.14	6			0.14					NO	YES	0.082	3.925	NO
26	20200926L369D1_7	L369D1 20ug F6			179.452	5.27	1041.04	22055			1041.04					NO	NO	3.519	3.925	NO
27	20200926L369D1_8	L369D1 20ug F7			94.741	5.28	1038.31	21011			1038.31					NO	NO	3.837	3.925	NO
28	20200926L369D1_9	L369D1 20ug F8			142.555	5.27	912.993	17558			912.993					NO	NO	2.861	3.925	NO
29	20200926wash10	5%ACN 0.5%FA			3.209	5.3	0.234	8			0.234					NO	YES	2.108	3.925	NO
30	20200926L369D1_10	L369D1 20ug F9			29.743	5.28	816.711	14946			816.711					NO	NO	3.387	3.925	NO
31	20200926L369D1_11	L369D1 20ug F10			16.651	5.28	775.048	15008			775.048					NO	NO	3.412	3.925	NO
32	20200926L369D1_12	L369D1 20ug F11			87.974	5.28	701.41	13702			701.41					NO	NO	3.509	3.925	NO
33	20200926L369D1_13	L369D1 20ug F12			37.922	5.28	694.594	14134			694.594					NO	NO	3.627	3.925	NO
34	20200926wash11	5%ACN 0.5%FA			4.373	5.34	0.275	6			0.275					NO	YES	5.612	3.925	NO
35	20200926L1017D1_1	L1017D1 20ug PNS			33.508	5.26	776.965	16081			776.965					NO	NO	3.116	3.925	NO
36	20200926L1017D1_2	L1017D1 20ug F1			16.413	5.26	717.964	16105			717.964					NO	NO	3.251	3.925	NO
37	20200926L1017D1_3	L1017D1 20ug F2			32.902	5.26	631.894	12181			631.894					NO	NO	3.322	3.925	NO
38	20200926wash12	5%ACN 0.5%FA			0.616	5.43	0.026	2			0.026					NO	YES	0.139	3.925	NO
39	20200926L1017D1_4	L1017D1 20ug F3			15.894	5.26	642.072	12234			642.072					NO	NO	3.508	3.925	NO
40	20200926L1017D1_5	L1017D1 20ug F4			29.884	5.25	606.664	10975			606.664					NO	NO	3.115	3.925	NO
41	20200926L1017D1_6	L1017D1 20ug F5			15.064	5.25	646.951	14456			646.951					NO	NO	3.208	3.925	NO
42	20200926wash13	5%ACN 0.5%FA			1.574	5.37	0.049	4			0.049					NO	YES	0.083	3.925	NO
43	20200926L1017D1_7	L1017D1 20ug F6			35.572	5.25	633.617	12146			633.617					NO	NO	2.942	3.925	NO
44	20200926L1017D1_8	L1017D1 20ug F7			39.495	5.24	623.278	12344			623.278					NO	YES	2.695	3.925	NO
45	20200926L1017D1_9	L1017D1 20ug F8			131.04	5.25	670.505	14362			670.505					NO	NO	3.884	3.925	NO
46	20200926wash14	5%ACN 0.5%FA			8	5.36	0.108	8			0.108					NO	YES	0.766	3.925	NO
47	20200926L1017D1_10	L1017D1 20ug F9			23.577	5.26	802.042	14363			802.042					NO	NO	3.679	3.925	NO
48	20200926L1017D1_11	L1017D1 20ug F10			41.088	5.26	699.533	13644			699.533					NO	NO	3.2	3.925	NO
49	20200926L1017D1_12	L1017D1 20ug F11			38.947	5.27	625.8	12262			625.8					NO	NO	3.683	3.925	NO
50	20200926L1017D1_13	L1017D1 20ug F12			36.756	5.27	600.812	12081			600.812					NO	NO	3.081	3.925	NO
51	20200926wash15	5%ACN 0.5%FA			2.642	5.42	0.609	9			0.609					NO	NO	3.625	3.925	NO
Compound 8: LAMP1_VWVQAFK
	Name	Sample Text	Type	Std. Conc	S/N	RT	Area	Height	IS Area	IS Height	Response	Conc.	%Dev	%Rec	Mod.Comment	Sig/Noise Flag	1º Ratio Flag	1º Ratio (Actual)	1º Ratio (Pred)	R.T. Tolerance Flag	2º Ratio Flag	2º Ratio (Actual)	2º Ratio (Pred)
1	20200926L791D1_1	L791D1 20ug PNS			217.902	5.27	4623.1	85929	6911.93	136971	0.668857					NO	NO	4.277	4	NO
2	20200926L791D1_2	L791D1 20ug F1			52.384	5.27	1598.64	35490	6906	138364	0.231486					NO	NO	3.897	4	NO
3	20200926L791D1_3	L791D1 20ug F2			128.494	5.28	3689.09	74115	5761.53	109449	0.640298					NO	NO	3.968	4	NO
4	20200926wash3	5%ACN 0.5%FA			3.862	5.36	0.148	8	3.76	266	0.0393617					NO	YES	0.166	4	NO
5	20200926L791D1_4	L791D1 20ug F3			194.99	5.28	4652.47	90469	5057.36	99932	0.91994					NO	NO	3.603	4	NO
6	20200926L791D1_5	L791D1 20ug F4			376.133	5.28	7373.77	143165	4453.48	84210	1.65573					NO	NO	3.974	4	NO
7	20200926L791D1_6	L791D1 20ug F5			479.724	5.28	6258.42	125262	3996.05	84500	1.56615					NO	NO	4.252	4	NO
8	20200926wash4	5%ACN 0.5%FA			150	5.4	1.764	150	0.129	6	13.6744					NO	YES	42	4	NO
9	20200926L791D1_7	L791D1 20ug F6			197.76	5.27	3220.4	62299	3584.13	74135	0.898516					NO	NO	3.907	4	NO
10	20200926L791D1_8	L791D1 20ug F7			193.268	5.27	2859.68	57767	3386.2	73735	0.844512					NO	NO	3.503	4	NO
11	20200926L791D1_9	L791D1 20ug F8			730.862	5.28	2213.38	45344	3067.21	61064	0.721627					NO	NO	3.386	4	NO
12	20200926wash5	5%ACN 0.5%FA			2	5.38	0.024	2	0.881	11	0.0272418					NO	YES	0.25	4	NO
13	20200926L791D1_10	L791D1 20ug F9			159.281	5.28	1858.88	33478	2791.98	53681	0.665793					NO	NO	3.846	4	NO
14	20200926L791D1_11	L791D1 20ug F10			115.149	5.28	1762.66	35722	2523.38	51086	0.698531					NO	NO	4.11	4	NO
15	20200926L791D1_12	L791D1 20ug F11			79.827	5.27	1409.71	25054	2160.98	42879	0.652349					NO	NO	3.89	4	NO
16	20200926L791D1_13	L791D1 20ug F12			66.118	5.28	1182.29	21572	1965.33	38102	0.601573					NO	NO	3.872	4	NO
17	20200926wash6	5%ACN 0.5%FA			4	5.36	0.049	4	0.053	4	0.924528					NO	YES	0.207	4	NO
18	20200926L369D1_1	L369D1 20ug PNS			101.589	5.28	1358.01	25346	2145.36	39814	0.632998					NO	NO	3.254	4	NO
19	20200926L369D1_2	L369D1 20ug F1			11.195	5.28	462.344	9740	1917.87	38288	0.241071					NO	NO	4.634	4	NO
20	20200926L369D1_3	L369D1 20ug F2			60.667	5.28	890.798	18336	1560.81	30319	0.570728					NO	NO	3.622	4	NO
21	20200926wash8	5%ACN 0.5%FA			2.392	5.36	0.084	7	0.112	6	0.75					NO	YES	0.627	4	NO
22	20200926L369D1_4	L369D1 20ug F3			34.763	5.28	1085.58	22345	1342.13	25490	0.808849					NO	NO	3.172	4	NO
23	20200926L369D1_5	L369D1 20ug F4			233.206	5.27	1863.87	36663	1145.8	23474	1.6267					NO	NO	3.467	4	NO
24	20200926L369D1_6	L369D1 20ug F5			7.765	5.28	1629.85	32859	1103.13	21693	1.47747					NO	NO	3.251	4	NO
25	20200926wash9	5%ACN 0.5%FA			6.437	5.31	0.328	8	0.14	6	2.34286					NO	YES	2.025	4	NO
26	20200926L369D1_7	L369D1 20ug F6			71.815	5.28	1091.75	24268	1041.04	22055	1.04871					NO	NO	4.085	4	NO
27	20200926L369D1_8	L369D1 20ug F7			79.924	5.28	1012.26	19385	1038.31	21011	0.974916					NO	NO	3.517	4	NO
28	20200926L369D1_9	L369D1 20ug F8			127.591	5.28	746.378	14086	912.993	17558	0.817507					NO	NO	3.591	4	NO
29	20200926wash10	5%ACN 0.5%FA			1.229	5.34	0.049	4	0.234	8	0.209402					NO	YES	0.124	4	NO
30	20200926L369D1_10	L369D1 20ug F9			219.442	5.28	604.204	10775	816.711	14946	0.739801					NO	NO	3.162	4	NO
31	20200926L369D1_11	L369D1 20ug F10			101.215	5.28	624.379	11822	775.048	15008	0.8056					NO	NO	3.233	4	NO
32	20200926L369D1_12	L369D1 20ug F11			9.907	5.28	431.939	10059	701.41	13702	0.615815					NO	NO	3.946	4	NO
33	20200926L369D1_13	L369D1 20ug F12			7.055	5.28	311.371	6674	694.594	14134	0.448278					NO	NO	3.762	4	NO
34	20200926wash11	5%ACN 0.5%FA			4	5.39	0.044	4	0.275	6	0.16					NO	YES	0.235	4	NO
35	20200926L1017D1_1	L1017D1 20ug PNS			634.685	5.27	294.996	6506	776.965	16081	0.379677					NO	YES	2.734	4	NO
36	20200926L1017D1_2	L1017D1 20ug F1			6.547	5.25	66.346	1368	717.964	16105	0.0924085					NO	YES	2.705	4	NO
37	20200926L1017D1_3	L1017D1 20ug F2			24.17	5.27	262.755	4880	631.894	12181	0.415821					NO	NO	3.104	4	NO
38	20200926wash12	5%ACN 0.5%FA			2.478	5.43	0.056	4	0.026	2	2.15385					NO	YES	0.622	4	NO
39	20200926L1017D1_4	L1017D1 20ug F3			49.402	5.25	460.332	8721	642.072	12234	0.716948					NO	NO	4.116	4	NO
40	20200926L1017D1_5	L1017D1 20ug F4			91.428	5.26	1074.51	22787	606.664	10975	1.77118					NO	NO	3.371	4	NO
41	20200926L1017D1_6	L1017D1 20ug F5			63.891	5.25	867.075	14707	646.951	14456	1.34025					NO	NO	3.561	4	NO
42	20200926wash13	5%ACN 0.5%FA			2.813	5.35	0.116	9	0.049	4	2.36735					NO	YES	0.265	4	NO
43	20200926L1017D1_7	L1017D1 20ug F6			5.383	5.26	572.293	13857	633.617	12146	0.903216					NO	NO	3.621	4	NO
44	20200926L1017D1_8	L1017D1 20ug F7			38.46	5.25	405.533	7334	623.278	12344	0.650645					NO	NO	3.708	4	NO
45	20200926L1017D1_9	L1017D1 20ug F8			45.671	5.26	446.909	11151	670.505	14362	0.666526					NO	NO	3.262	4	NO
46	20200926wash14	5%ACN 0.5%FA			10.322	5.36	0.408	32	0.108	8	3.77778					NO	YES	0.85	4	NO
47	20200926L1017D1_10	L1017D1 20ug F9			113.165	5.26	302.961	5928	802.042	14363	0.377737					NO	NO	3.188	4	NO
48	20200926L1017D1_11	L1017D1 20ug F10			96.663	5.27	223.894	4711	699.533	13644	0.320062					NO	NO	3.444	4	NO
49	20200926L1017D1_12	L1017D1 20ug F11			58.461	5.27	206.538	5666	625.8	12262	0.330038					NO	NO	4.925	4	NO
50	20200926L1017D1_13	L1017D1 20ug F12			12.388	5.27	220.955	4985	600.812	12081	0.367761					NO	NO	2.889	4	NO
51	20200926wash15	5%ACN 0.5%FA			3.262	5.33	0.133	6	0.609	9	0.218391					NO	YES	0.864	4	NO
Compound 9: CYP3A4_PEP1H
	Name	Sample Text	Type	Std. Conc	S/N	RT	Area	Height	IS Area	IS Height	Response	Conc.	%Dev	%Rec	Mod.Comment	Sig/Noise Flag	1º Ratio Flag	1º Ratio (Actual)	1º Ratio (Pred)	R.T. Tolerance Flag	2º Ratio Flag	2º Ratio (Actual)	2º Ratio (Pred)
1	20200926L791D1_1	L791D1 20ug PNS			449.02	4.61	6966.91	141517			6966.91					NO				NO
2	20200926L791D1_2	L791D1 20ug F1			206.365	4.61	6730.99	139696			6730.99					NO				NO
3	20200926L791D1_3	L791D1 20ug F2			109.203	4.61	6422.89	134024			6422.89					NO				NO
4	20200926wash3	5%ACN 0.5%FA			5.529	4.65	0.224	12			0.224					NO				NO
5	20200926L791D1_4	L791D1 20ug F3			135.687	4.61	5937.2	126369			5937.2					NO				NO
6	20200926L791D1_5	L791D1 20ug F4			543.093	4.61	5338.29	126247			5338.29					NO				NO
7	20200926L791D1_6	L791D1 20ug F5			118.092	4.61	4652.84	92893			4652.84					NO				NO
8	20200926wash4	5%ACN 0.5%FA																		NO
9	20200926L791D1_7	L791D1 20ug F6			243.073	4.61	4171.71	92379			4171.71					NO				NO
10	20200926L791D1_8	L791D1 20ug F7			278.915	4.61	3804.62	86242			3804.62					NO				NO
11	20200926L791D1_9	L791D1 20ug F8			513.736	4.61	3829.41	85965			3829.41					NO				NO
12	20200926wash5	5%ACN 0.5%FA			8	4.66	0.102	8			0.102					NO				NO
13	20200926L791D1_10	L791D1 20ug F9			350.162	4.61	3310.74	67299			3310.74					NO				NO
14	20200926L791D1_11	L791D1 20ug F10			236.846	4.61	2917.99	63228			2917.99					NO				NO
15	20200926L791D1_12	L791D1 20ug F11			53361	4.62	2433.5	53361			2433.5					NO				NO
16	20200926L791D1_13	L791D1 20ug F12			728.212	4.62	2191.01	47898			2191.01					NO				NO
17	20200926wash6	5%ACN 0.5%FA			7	4.8	0.165	7			0.165					NO				NO
18	20200926L369D1_1	L369D1 20ug PNS			221.167	4.61	2102.71	46689			2102.71					NO				NO
19	20200926L369D1_2	L369D1 20ug F1			116.76	4.61	1918.23	38503			1918.23					NO				NO
20	20200926L369D1_3	L369D1 20ug F2			14.46	4.61	1619.43	31502			1619.43					NO				NO
21	20200926wash8	5%ACN 0.5%FA			9	4.52	0.109	9			0.109					NO				NO
22	20200926L369D1_4	L369D1 20ug F3			183.222	4.62	1429.88	31946			1429.88					NO				NO
23	20200926L369D1_5	L369D1 20ug F4			108.474	4.62	1347.01	30765			1347.01					NO				NO
24	20200926L369D1_6	L369D1 20ug F5			10.271	4.62	1246.6	27514			1246.6					NO				NO
25	20200926wash9	5%ACN 0.5%FA																		NO
26	20200926L369D1_7	L369D1 20ug F6			49.334	4.61	1190.02	24007			1190.02					NO				NO
27	20200926L369D1_8	L369D1 20ug F7			33.636	4.61	1087.87	26056			1087.87					NO				NO
28	20200926L369D1_9	L369D1 20ug F8			27.375	4.61	966.361	21176			966.361					NO				NO
29	20200926wash10	5%ACN 0.5%FA			16	4.64	0.345	16			0.345					NO				NO
30	20200926L369D1_10	L369D1 20ug F9			6.664	4.62	881.14	16186			881.14					NO				NO
31	20200926L369D1_11	L369D1 20ug F10			29.241	4.62	774.508	15428			774.508					NO				NO
32	20200926L369D1_12	L369D1 20ug F11			31.649	4.61	792.756	19466			792.756					NO				NO
33	20200926L369D1_13	L369D1 20ug F12			27.83	4.61	687.289	13701			687.289					NO				NO
34	20200926wash11	5%ACN 0.5%FA			9	4.65	0.114	9			0.114					NO				NO
35	20200926L1017D1_1	L1017D1 20ug PNS			88.241	4.61	723.377	18483			723.377					NO				NO
36	20200926L1017D1_2	L1017D1 20ug F1			9.683	4.6	615.527	12292			615.527					NO				NO
37	20200926L1017D1_3	L1017D1 20ug F2			12590	4.59	582.571	12590			582.571					NO				NO
38	20200926wash12	5%ACN 0.5%FA			5	4.8	0.105	5			0.105					NO				NO
39	20200926L1017D1_4	L1017D1 20ug F3			42.038	4.61	779.76	17149			779.76					NO				NO
40	20200926L1017D1_5	L1017D1 20ug F4			125.36	4.6	799.831	18394			799.831					NO				NO
41	20200926L1017D1_6	L1017D1 20ug F5			317.345	4.59	743.423	18387			743.423					NO				NO
42	20200926wash13	5%ACN 0.5%FA			1.939	4.62	0.114	9			0.114					NO				NO
43	20200926L1017D1_7	L1017D1 20ug F6			31.399	4.59	800.632	19638			800.632					NO				NO
44	20200926L1017D1_8	L1017D1 20ug F7			100.351	4.6	794.964	20939			794.964					NO				NO
45	20200926L1017D1_9	L1017D1 20ug F8			342.741	4.61	771.298	17033			771.298					NO				NO
46	20200926wash14	5%ACN 0.5%FA			2.144	4.61	0.151	11			0.151					NO				NO
47	20200926L1017D1_10	L1017D1 20ug F9			16.219	4.61	793.353	14822			793.353					NO				NO
48	20200926L1017D1_11	L1017D1 20ug F10			2254.04	4.6	804.945	20007			804.945					NO				NO
49	20200926L1017D1_12	L1017D1 20ug F11			972.3	4.61	768.212	22035			768.212					NO				NO
50	20200926L1017D1_13	L1017D1 20ug F12			30.265	4.61	757.304	15227			757.304					NO				NO
51	20200926wash15	5%ACN 0.5%FA			1.241	4.66	0.047	4			0.047					NO				NO
Compound 10: CYP3A4_PEP1
	Name	Sample Text	Type	Std. Conc	S/N	RT	Area	Height	IS Area	IS Height	Response	Conc.	%Dev	%Rec	Mod.Comment	Sig/Noise Flag	1º Ratio Flag	1º Ratio (Actual)	1º Ratio (Pred)	R.T. Tolerance Flag	2º Ratio Flag	2º Ratio (Actual)	2º Ratio (Pred)
1	20200926L791D1_1	L791D1 20ug PNS			334.433	4.62	11763.4	241662	6966.91	141517	1.68847					NO				NO
2	20200926L791D1_2	L791D1 20ug F1			10.273	4.61	445.122	6513	6730.99	139696	0.0661302					NO				NO
3	20200926L791D1_3	L791D1 20ug F2			324.4	4.62	7121.09	156474	6422.89	134024	1.1087					NO				NO
4	20200926wash3	5%ACN 0.5%FA			4	4.69	0.023	4	0.224	12	0.102679					NO				NO
5	20200926L791D1_4	L791D1 20ug F3			483.638	4.62	13354.9	269895	5937.2	126369	2.24935					NO				NO
6	20200926L791D1_5	L791D1 20ug F4			435.412	4.61	22750.5	477231	5338.29	126247	4.26176					NO				NO
7	20200926L791D1_6	L791D1 20ug F5			2149.57	4.61	25367.3	532331	4652.84	92893	5.452					NO				NO
8	20200926wash4	5%ACN 0.5%FA			299	4.6	4.256	299			#DIV/0!					NO				NO
9	20200926L791D1_7	L791D1 20ug F6			451.802	4.62	15855.3	344756	4171.71	92379	3.80067					NO				NO
10	20200926L791D1_8	L791D1 20ug F7			346.016	4.61	18092.6	368195	3804.62	86242	4.75543					NO				NO
11	20200926L791D1_9	L791D1 20ug F8			193.564	4.61	13078.3	270719	3829.41	85965	3.41523					NO				NO
12	20200926wash5	5%ACN 0.5%FA			11	4.64	0.239	11	0.102	8	2.34314					NO				NO
13	20200926L791D1_10	L791D1 20ug F9			99.994	4.62	9863.8	216083	3310.74	67299	2.97934					NO				NO
14	20200926L791D1_11	L791D1 20ug F10			197.265	4.61	12056.9	243970	2917.99	63228	4.13191					NO				NO
15	20200926L791D1_12	L791D1 20ug F11			785.444	4.62	10887	228162	2433.5	53361	4.47381					NO				NO
16	20200926L791D1_13	L791D1 20ug F12			349.551	4.62	4967.99	105278	2191.01	47898	2.26744					NO				NO
17	20200926wash6	5%ACN 0.5%FA			0	4.78	0.001	0	0.165	7	0.00606061					NO				NO
18	20200926L369D1_1	L369D1 20ug PNS			39.811	4.61	712.386	14664	2102.71	46689	0.338794					NO				NO
19	20200926L369D1_2	L369D1 20ug F1			0.444	4.6	14.412	301	1918.23	38503	0.00751316					NO				NO
20	20200926L369D1_3	L369D1 20ug F2			6.689	4.61	217.663	4700	1619.43	31502	0.134407					NO				NO
21	20200926wash8	5%ACN 0.5%FA			12	4.55	0.153	12	0.109	9	1.40367					NO				NO
22	20200926L369D1_4	L369D1 20ug F3			24.536	4.63	619.271	14177	1429.88	31946	0.433094					NO				NO
23	20200926L369D1_5	L369D1 20ug F4			37.763	4.62	1010.48	20841	1347.01	30765	0.750161					NO				NO
24	20200926L369D1_6	L369D1 20ug F5			125.235	4.61	1424.82	30389	1246.6	27514	1.14297					NO				NO
25	20200926wash9	5%ACN 0.5%FA									#DIV/0!									NO
26	20200926L369D1_7	L369D1 20ug F6			42.029	4.61	863.736	18396	1190.02	24007	0.725816					NO				NO
27	20200926L369D1_8	L369D1 20ug F7			12.178	4.62	1008.3	18439	1087.87	26056	0.926855					NO				NO
28	20200926L369D1_9	L369D1 20ug F8			13.054	4.62	731.251	15906	966.361	21176	0.756706					NO				NO
29	20200926wash10	5%ACN 0.5%FA			8	4.66	0.102	8	0.345	16	0.295652					NO				NO
30	20200926L369D1_10	L369D1 20ug F9			108.329	4.61	471.637	11735	881.14	16186	0.535258					NO				NO
31	20200926L369D1_11	L369D1 20ug F10			14.804	4.61	660.318	15379	774.508	15428	0.852564					NO				NO
32	20200926L369D1_12	L369D1 20ug F11			20.153	4.62	433.287	8602	792.756	19466	0.546558					NO				NO
33	20200926L369D1_13	L369D1 20ug F12			18.88	4.62	329.17	8006	687.289	13701	0.47894					NO				NO
34	20200926wash11	5%ACN 0.5%FA			4.656	4.66	0.156	9	0.114	9	1.36842					NO				NO
35	20200926L1017D1_1	L1017D1 20ug PNS			11.612	4.62	191.563	5497	723.377	18483	0.264818					NO				NO
36	20200926L1017D1_2	L1017D1 20ug F1			1.345	4.64	4.087	336	615.527	12292	0.00663984					NO				NO
37	20200926L1017D1_3	L1017D1 20ug F2			1202	4.61	52.289	1202	582.571	12590	0.0897556					NO				NO
38	20200926wash12	5%ACN 0.5%FA			2.896	4.55	0.706	13	0.105	5	6.72381					NO				NO
39	20200926L1017D1_4	L1017D1 20ug F3			8.275	4.6	261.881	4833	779.76	17149	0.335848					NO				NO
40	20200926L1017D1_5	L1017D1 20ug F4			59.768	4.6	497.184	11727	799.831	18394	0.621611					NO				NO
41	20200926L1017D1_6	L1017D1 20ug F5			6.526	4.61	674.448	13022	743.423	18387	0.90722					NO				NO
42	20200926wash13	5%ACN 0.5%FA			2.141	4.76	0.101	8	0.114	9	0.885965					NO				NO
43	20200926L1017D1_7	L1017D1 20ug F6			3.807	4.6	592.925	15342	800.632	19638	0.740571					NO				NO
44	20200926L1017D1_8	L1017D1 20ug F7			13.17	4.6	590.554	12459	794.964	20939	0.742869					NO				NO
45	20200926L1017D1_9	L1017D1 20ug F8			21.752	4.61	546.617	11064	771.298	17033	0.708698					NO				NO
46	20200926wash14	5%ACN 0.5%FA			14.276	4.69	0.679	32	0.151	11	4.49669					NO				NO
47	20200926L1017D1_10	L1017D1 20ug F9			10.276	4.6	418.698	9292	793.353	14822	0.527758					NO				NO
48	20200926L1017D1_11	L1017D1 20ug F10			22.129	4.6	452.505	12526	804.945	20007	0.562156					NO				NO
49	20200926L1017D1_12	L1017D1 20ug F11			16.458	4.61	350.328	7525	768.212	22035	0.45603					NO				NO
50	20200926L1017D1_13	L1017D1 20ug F12			14.866	4.61	182.818	5243	757.304	15227	0.241406					NO				NO
51	20200926wash15	5%ACN 0.5%FA							0.047	4	0									NO
Compound 11: HSP60_LSDGVAVLK(H)
	Name	Sample Text	Type	Std. Conc	S/N	RT	Area	Height	IS Area	IS Height	Response	Conc.	%Dev	%Rec	Mod.Comment	Sig/Noise Flag	1º Ratio Flag	1º Ratio (Actual)	1º Ratio (Pred)	R.T. Tolerance Flag	2º Ratio Flag	2º Ratio (Actual)	2º Ratio (Pred)
1	20200926L791D1_1	L791D1 20ug PNS			87.942	4.27	3314.61	67501			3314.61					NO	NO	4.504	4.288	NO
2	20200926L791D1_2	L791D1 20ug F1			151.187	4.28	2957.38	65913			2957.38					NO	NO	4.429	4.288	NO
3	20200926L791D1_3	L791D1 20ug F2			145.145	4.28	2806.31	54123			2806.31					NO	NO	5.334	4.288	NO
4	20200926wash3	5%ACN 0.5%FA																	4.288	NO
5	20200926L791D1_4	L791D1 20ug F3			125.942	4.28	2775.31	61025			2775.31					NO	NO	4.772	4.288	NO
6	20200926L791D1_5	L791D1 20ug F4			54.841	4.27	2342.63	46802			2342.63					NO	YES	6.444	4.288	NO
7	20200926L791D1_6	L791D1 20ug F5			94.861	4.28	2274.24	42613			2274.24					NO	NO	5.17	4.288	NO
8	20200926wash4	5%ACN 0.5%FA																	4.288	NO
9	20200926L791D1_7	L791D1 20ug F6			56.604	4.27	1831.25	37566			1831.25					NO	NO	4.469	4.288	NO
10	20200926L791D1_8	L791D1 20ug F7			79.729	4.28	1965.28	45569			1965.28					NO	YES	6.529	4.288	NO
11	20200926L791D1_9	L791D1 20ug F8			72.664	4.27	1760.64	40440			1760.64					NO	YES	6.126	4.288	NO
12	20200926wash5	5%ACN 0.5%FA																	4.288	NO
13	20200926L791D1_10	L791D1 20ug F9			23.795	4.28	1579.22	33320			1579.22					NO	YES	7.243	4.288	NO
14	20200926L791D1_11	L791D1 20ug F10			129.838	4.27	1471.72	36996			1471.72					NO	NO	5.348	4.288	NO
15	20200926L791D1_12	L791D1 20ug F11			118.971	4.27	1245.83	29283			1245.83					NO	YES	6.397	4.288	NO
16	20200926L791D1_13	L791D1 20ug F12			63.474	4.28	1088.19	24966			1088.19					NO	NO	4.495	4.288	NO
17	20200926wash6	5%ACN 0.5%FA																	4.288	NO
18	20200926L369D1_1	L369D1 20ug PNS			19.285	4.26	1045.22	21478			1045.22					NO	NO	5.495	4.288	NO
19	20200926L369D1_2	L369D1 20ug F1			362.402	4.28	943.47	20203			943.47					NO	YES	7.439	4.288	NO
20	20200926L369D1_3	L369D1 20ug F2			122.211	4.26	869.597	23494			869.597					NO	YES	5.834	4.288	NO
21	20200926wash8	5%ACN 0.5%FA																	4.288	NO
22	20200926L369D1_4	L369D1 20ug F3			118.93	4.27	635.229	13956			635.229					NO	YES	5.833	4.288	NO
23	20200926L369D1_5	L369D1 20ug F4			10.282	4.27	587.248	13306			587.248					NO	YES	5.591	4.288	NO
24	20200926L369D1_6	L369D1 20ug F5			101.651	4.27	567.741	14127			567.741					NO	NO	4.62	4.288	NO
25	20200926wash9	5%ACN 0.5%FA			8	4.28	0.136	8			0.136					NO	YES	0.641	4.288	NO
26	20200926L369D1_7	L369D1 20ug F6			3039.41	4.27	581.363	10245			581.363					NO	YES	6.898	4.288	NO
27	20200926L369D1_8	L369D1 20ug F7			81.676	4.28	543.757	13824			543.757					NO	NO	4.466	4.288	NO
28	20200926L369D1_9	L369D1 20ug F8			16.238	4.27	478.199	11671			478.199					NO	NO	4.381	4.288	NO
29	20200926wash10	5%ACN 0.5%FA			8	4.4	0.136	8			0.136					NO	YES	0.657	4.288	NO
30	20200926L369D1_10	L369D1 20ug F9			14.551	4.27	486.584	14148			486.584					NO	YES	7.037	4.288	NO
31	20200926L369D1_11	L369D1 20ug F10			2.572	4.26	483.688	9912			483.688					NO	YES	8.757	4.288	NO
32	20200926L369D1_12	L369D1 20ug F11			113.888	4.28	356.707	8458			356.707					NO	YES	8.663	4.288	NO
33	20200926L369D1_13	L369D1 20ug F12			793.606	4.28	260.357	6682			260.357					NO	NO	4.623	4.288	NO
34	20200926wash11	5%ACN 0.5%FA			10	4.26	0.162	10			0.162					NO	YES	0.994	4.288	NO
35	20200926L1017D1_1	L1017D1 20ug PNS			127.451	4.27	398.182	8758			398.182					NO	NO	3.503	4.288	NO
36	20200926L1017D1_2	L1017D1 20ug F1			18.933	4.26	384.444	10205			384.444					NO	NO	3.93	4.288	NO
37	20200926L1017D1_3	L1017D1 20ug F2			24.681	4.27	317.975	6562			317.975					NO	NO	3.151	4.288	NO
38	20200926wash12	5%ACN 0.5%FA			1.461	4.31	0.671	13			0.671					NO	YES	0.851	4.288	NO
39	20200926L1017D1_4	L1017D1 20ug F3			6694	4.27	309.39	6694			309.39					NO	NO	4.758	4.288	NO
40	20200926L1017D1_5	L1017D1 20ug F4			11.887	4.27	308.588	7511			308.588					NO	NO	5.27	4.288	NO
41	20200926L1017D1_6	L1017D1 20ug F5			90.639	4.27	362.338	9081			362.338					NO	YES	5.796	4.288	NO
42	20200926wash13	5%ACN 0.5%FA			7	4.34	0.104	7			0.104					NO	YES	2	4.288	NO
43	20200926L1017D1_7	L1017D1 20ug F6			31.607	4.28	380.931	9088			380.931					NO	YES	7.605	4.288	NO
44	20200926L1017D1_8	L1017D1 20ug F7			60.444	4.28	355.934	8133			355.934					NO	NO	4.041	4.288	NO
45	20200926L1017D1_9	L1017D1 20ug F8			10601	4.27	361.544	10601			361.544					NO	NO	3.828	4.288	NO
46	20200926wash14	5%ACN 0.5%FA			10	4.41	0.171	10			0.171					NO	NO	3.109	4.288	NO
47	20200926L1017D1_10	L1017D1 20ug F9			21.416	4.27	314.302	8349			314.302					NO	NO	3.873	4.288	NO
48	20200926L1017D1_11	L1017D1 20ug F10			18.11	4.27	360.593	8554			360.593					NO	YES	6.165	4.288	NO
49	20200926L1017D1_12	L1017D1 20ug F11			9564	4.27	373.186	9564			373.186					NO	YES	5.705	4.288	NO
50	20200926L1017D1_13	L1017D1 20ug F12			11.151	4.27	346.25	6359			346.25					NO	NO	5.314	4.288	NO
51	20200926wash15	5%ACN 0.5%FA			1	4.35	0.005	1			0.005					NO	YES	0.025	4.288	NO
Compound 12: HSP60_LSDGVAVLK
	Name	Sample Text	Type	Std. Conc	S/N	RT	Area	Height	IS Area	IS Height	Response	Conc.	%Dev	%Rec	Mod.Comment	Sig/Noise Flag	1º Ratio Flag	1º Ratio (Actual)	1º Ratio (Pred)	R.T. Tolerance Flag	2º Ratio Flag	2º Ratio (Actual)	2º Ratio (Pred)
1	20200926L791D1_1	L791D1 20ug PNS			1928670	4.28	84377.5	1928670	3314.61	67501	25.4562					NO	NO	7.971	8.52	NO	NO	6.423	6.3
2	20200926L791D1_2	L791D1 20ug F1			1122.13	4.28	83620.6	1913650	2957.38	65913	28.2752					NO	NO	7.605	8.52	NO	NO	6.41	6.3
3	20200926L791D1_3	L791D1 20ug F2			3015.68	4.28	96114	2213364	2806.31	54123	34.2492					NO	NO	8.038	8.52	NO	NO	6.823	6.3
4	20200926wash3	5%ACN 0.5%FA			703	4.3	13.92	703			#DIV/0!					NO	YES	133.846	8.52	NO	YES	0.503	6.3
5	20200926L791D1_4	L791D1 20ug F3			1713.13	4.28	44734.9	1045884	2775.31	61025	16.1189					NO	NO	7.857	8.52	NO	NO	6.621	6.3
6	20200926L791D1_5	L791D1 20ug F4			1293.21	4.28	22223.3	520512	2342.63	46802	9.48647					NO	NO	7.01	8.52	NO	NO	6.107	6.3
7	20200926L791D1_6	L791D1 20ug F5			360.717	4.28	9930.41	221315	2274.24	42613	4.36647					NO	NO	6.634	8.52	NO	NO	5.771	6.3
8	20200926wash4	5%ACN 0.5%FA			34	4.3	2.397	34			#DIV/0!					NO	NO	8.622	8.52	NO	YES	0.357	6.3
9	20200926L791D1_7	L791D1 20ug F6			524.091	4.28	17064.8	385353	1831.25	37566	9.31863					NO	NO	7.458	8.52	NO	NO	6.335	6.3
10	20200926L791D1_8	L791D1 20ug F7			492.821	4.28	10142.1	245356	1965.28	45569	5.16063					NO	NO	7.37	8.52	NO	NO	7.009	6.3
11	20200926L791D1_9	L791D1 20ug F8			1866.55	4.28	7940.27	178677	1760.64	40440	4.50988					NO	NO	6.936	8.52	NO	NO	6.413	6.3
12	20200926wash5	5%ACN 0.5%FA			8	4.41	0.131	8			#DIV/0!					NO	YES	32.75	8.52	NO	YES	0.01	6.3
13	20200926L791D1_10	L791D1 20ug F9			334.224	4.28	10745.9	238890	1579.22	33320	6.80456					NO	NO	7.94	8.52	NO	NO	6.788	6.3
14	20200926L791D1_11	L791D1 20ug F10			474.612	4.27	11167.1	259256	1471.72	36996	7.5878					NO	NO	7.753	8.52	NO	NO	6.903	6.3
15	20200926L791D1_12	L791D1 20ug F11			465.767	4.27	8692.24	190482	1245.83	29283	6.97707					NO	NO	7.156	8.52	NO	NO	6.515	6.3
16	20200926L791D1_13	L791D1 20ug F12			181.787	4.28	10062.3	220740	1088.19	24966	9.24688					NO	NO	7.644	8.52	NO	NO	7.129	6.3
17	20200926wash6	5%ACN 0.5%FA			2.587	4.4	0.147	9			#DIV/0!					NO	YES	147	8.52	NO	YES	0.02	6.3
18	20200926L369D1_1	L369D1 20ug PNS			733.703	4.27	18442.5	433580	1045.22	21478	17.6447					NO	NO	7.512	8.52	NO	NO	7.042	6.3
19	20200926L369D1_2	L369D1 20ug F1			579.799	4.27	19638.8	448311	943.47	20203	20.8155					NO	NO	7.852	8.52	NO	NO	7.802	6.3
20	20200926L369D1_3	L369D1 20ug F2			429.985	4.27	17089.2	385852	869.597	23494	19.6518					NO	NO	7.635	8.52	NO	NO	8.15	6.3
21	20200926wash8	5%ACN 0.5%FA			3	4.3	0.052	3			#DIV/0!					NO	YES	0.243	8.52	NO	YES	0.054	6.3
22	20200926L369D1_4	L369D1 20ug F3			346.256	4.27	6444.91	141969	635.229	13956	10.1458					NO	NO	7.444	8.52	NO	NO	6.946	6.3
23	20200926L369D1_5	L369D1 20ug F4			426.233	4.27	2935.41	66558	587.248	13306	4.99858					NO	NO	6.612	8.52	NO	NO	7.025	6.3
24	20200926L369D1_6	L369D1 20ug F5			7.909	4.27	1665	36967	567.741	14127	2.93267					NO	NO	8.842	8.52	NO	NO	5.991	6.3
25	20200926wash9	5%ACN 0.5%FA			3	4.28	0.055	3	0.136	8	0.404412					NO	YES	0.224	8.52	NO	YES	0.004	6.3
26	20200926L369D1_7	L369D1 20ug F6			221.338	4.27	2451.08	62479	581.363	10245	4.21609					NO	NO	8.027	8.52	NO	NO	6.485	6.3
27	20200926L369D1_8	L369D1 20ug F7			16.382	4.27	1320.14	25782	543.757	13824	2.42781					NO	YES	5.536	8.52	NO	YES	10.709	6.3
28	20200926L369D1_9	L369D1 20ug F8			117.198	4.28	1671.34	41644	478.199	11671	3.49507					NO	NO	6.496	8.52	NO	YES	8.339	6.3
29	20200926wash10	5%ACN 0.5%FA			1	4.26	0.01	1	0.136	8	0.0735294					NO	YES	0.068	8.52	NO	YES	0.004	6.3
30	20200926L369D1_10	L369D1 20ug F9			1203.33	4.27	1866.48	40908	486.584	14148	3.83588					NO	NO	8.813	8.52	NO	NO	7.985	6.3
31	20200926L369D1_11	L369D1 20ug F10			151.026	4.27	2083.79	49260	483.688	9912	4.30812					NO	NO	10.356	8.52	NO	YES	10.647	6.3
32	20200926L369D1_12	L369D1 20ug F11			29729	4.28	1344.97	29729	356.707	8458	3.77052					NO	NO	6.022	8.52	NO	YES	8.332	6.3
33	20200926L369D1_13	L369D1 20ug F12			51828	4.27	2235.17	51828	260.357	6682	8.58503					NO	NO	7.169	8.52	NO	NO	6.074	6.3
34	20200926wash11	5%ACN 0.5%FA			4.872	4.38	0.174	10	0.162	10	1.07407					NO	YES	2.762	8.52	NO	YES	1.673	6.3
35	20200926L1017D1_1	L1017D1 20ug PNS			437.611	4.28	5802.39	127670	398.182	8758	14.5722					NO	NO	7.411	8.52	NO	YES	8.876	6.3
36	20200926L1017D1_2	L1017D1 20ug F1			517.535	4.27	6573.15	150476	384.444	10205	17.0978					NO	NO	7.221	8.52	NO	NO	7.839	6.3
37	20200926L1017D1_3	L1017D1 20ug F2			127510	4.27	6133.68	127510	317.975	6562	19.2898					NO	NO	7.089	8.52	NO	YES	8.26	6.3
38	20200926wash12	5%ACN 0.5%FA							0.671	13	0								8.52	NO			6.3
39	20200926L1017D1_4	L1017D1 20ug F3			154.452	4.28	2970.64	70687	309.39	6694	9.60159					NO	NO	6.153	8.52	NO	YES	8.546	6.3
40	20200926L1017D1_5	L1017D1 20ug F4			173.089	4.28	1432.6	31155	308.588	7511	4.64244					NO	NO	8.121	8.52	NO	YES	9.726	6.3
41	20200926L1017D1_6	L1017D1 20ug F5			45.603	4.28	1049.73	24440	362.338	9081	2.89711					NO	NO	8.001	8.52	NO	NO	4.438	6.3
42	20200926wash13	5%ACN 0.5%FA			11	4.27	0.176	11	0.104	7	1.69231					NO	YES	0.677	8.52	NO	YES	0.026	6.3
43	20200926L1017D1_7	L1017D1 20ug F6			311.516	4.27	950.196	20807	380.931	9088	2.4944					NO	NO	10.623	8.52	NO	YES	14.86	6.3
44	20200926L1017D1_8	L1017D1 20ug F7			23831	4.28	982.741	23831	355.934	8133	2.76102					NO	NO	7.296	8.52	NO	YES	10.518	6.3
45	20200926L1017D1_9	L1017D1 20ug F8			110.661	4.26	993.311	21718	361.544	10601	2.74741					NO	NO	10.361	8.52	NO	YES	8.809	6.3
46	20200926wash14	5%ACN 0.5%FA			4.823	4.28	0.192	10	0.171	10	1.12281					NO	YES	0.565	8.52	NO	YES	0.765	6.3
47	20200926L1017D1_10	L1017D1 20ug F9			150.156	4.27	1832.32	43404	314.302	8349	5.82979					NO	NO	7.764	8.52	NO	YES	9.48	6.3
48	20200926L1017D1_11	L1017D1 20ug F10			250.453	4.26	1825.81	42097	360.593	8554	5.06334					NO	NO	8.014	8.52	NO	YES	9.779	6.3
49	20200926L1017D1_12	L1017D1 20ug F11			7.122	4.27	1708.19	42213	373.186	9564	4.57731					NO	NO	8.622	8.52	NO	YES	11.527	6.3
50	20200926L1017D1_13	L1017D1 20ug F12			32517.6	4.27	3204.52	74813	346.25	6359	9.25492					NO	NO	7.322	8.52	NO	NO	7.542	6.3
51	20200926wash15	5%ACN 0.5%FA			11	4.3	0.213	11	0.005	1	42.6					NO	YES	4.096	8.52	NO	YES	0.087	6.3
Compound 13: LAMP1_AFSVNIFK(H)
	Name	Sample Text	Type	Std. Conc	S/N	RT	Area	Height	IS Area	IS Height	Response	Conc.	%Dev	%Rec	Mod.Comment	Sig/Noise Flag	1º Ratio Flag	1º Ratio (Actual)	1º Ratio (Pred)	R.T. Tolerance Flag	2º Ratio Flag	2º Ratio (Actual)	2º Ratio (Pred)
1	20200926L791D1_1	L791D1 20ug PNS			55.546	7.06	4693.89	86843			4693.89					NO	NO	3.421	2.953	NO
2	20200926L791D1_2	L791D1 20ug F1			27.549	7.05	4877.66	84969			4877.66					NO	NO	3.299	2.953	NO
3	20200926L791D1_3	L791D1 20ug F2			98.003	7.06	4110.14	80490			4110.14					NO	YES	4.025	2.953	NO
4	20200926wash3	5%ACN 0.5%FA			10	7.13	0.205	10			0.205					NO	YES	0.001	2.953	NO
5	20200926L791D1_4	L791D1 20ug F3			57.576	7.06	4094.04	77089			4094.04					NO	NO	3.02	2.953	NO
6	20200926L791D1_5	L791D1 20ug F4			40.283	7.05	3596.1	61857			3596.1					NO	NO	3.506	2.953	NO
7	20200926L791D1_6	L791D1 20ug F5			46.55	7.06	3550.36	63704			3550.36					NO	YES	4.164	2.953	NO
8	20200926wash4	5%ACN 0.5%FA																	2.953	NO
9	20200926L791D1_7	L791D1 20ug F6			37.546	7.06	3118.98	57857			3118.98					NO	NO	3.643	2.953	NO
10	20200926L791D1_8	L791D1 20ug F7			43.081	7.06	2784.91	57466			2784.91					NO	NO	3.39	2.953	NO
11	20200926L791D1_9	L791D1 20ug F8			24.222	7.05	2690.03	47472			2690.03					NO	NO	3.364	2.953	NO
12	20200926wash5	5%ACN 0.5%FA																	2.953	NO
13	20200926L791D1_10	L791D1 20ug F9			14.375	7.07	2533.82	43070			2533.82					NO	YES	3.973	2.953	NO
14	20200926L791D1_11	L791D1 20ug F10			35.912	7.07	2343.86	43714			2343.86					NO	NO	3.179	2.953	NO
15	20200926L791D1_12	L791D1 20ug F11			32.442	7.07	2007.64	35604			2007.64					NO	YES	4.462	2.953	NO
16	20200926L791D1_13	L791D1 20ug F12			69.029	7.06	1710.87	30375			1710.87					NO	YES	4.263	2.953	NO
17	20200926wash6	5%ACN 0.5%FA																	2.953	NO
18	20200926L369D1_1	L369D1 20ug PNS			32.317	7.06	1552.44	29714			1552.44					NO	NO	3.047	2.953	NO
19	20200926L369D1_2	L369D1 20ug F1			13.49	7.06	1563.48	28877			1563.48					NO	NO	3.653	2.953	NO
20	20200926L369D1_3	L369D1 20ug F2			10.92	7.06	1096.38	18919			1096.38					NO	NO	3.404	2.953	NO
21	20200926wash8	5%ACN 0.5%FA			11	6.93	0.057	11			0.057					NO	YES	0.814	2.953	NO
22	20200926L369D1_4	L369D1 20ug F3			12.826	7.05	1070.56	19935			1070.56					NO	NO	2.792	2.953	NO
23	20200926L369D1_5	L369D1 20ug F4			24.192	7.05	971.886	16514			971.886					NO	NO	3.022	2.953	NO
24	20200926L369D1_6	L369D1 20ug F5			68.421	7.06	1066.37	23427			1066.37					NO	NO	2.898	2.953	NO
25	20200926wash9	5%ACN 0.5%FA																	2.953	NO
26	20200926L369D1_7	L369D1 20ug F6			41.225	7.06	954.31	19004			954.31					NO	NO	3.023	2.953	NO
27	20200926L369D1_8	L369D1 20ug F7			35.963	7.06	779.864	15454			779.864					NO	YES	3.859	2.953	NO
28	20200926L369D1_9	L369D1 20ug F8			9.047	7.06	614.197	10261			614.197					NO	NO	2.519	2.953	NO
29	20200926wash10	5%ACN 0.5%FA			24	6.97	0.466	24			0.466					NO	YES	0.228	2.953	NO
30	20200926L369D1_10	L369D1 20ug F9			14.765	7.06	697.55	15214			697.55					NO	NO	3.285	2.953	NO
31	20200926L369D1_11	L369D1 20ug F10			43.944	7.05	732.869	15833			732.869					NO	NO	3.24	2.953	NO
32	20200926L369D1_12	L369D1 20ug F11			17.487	7.05	600.563	10041			600.563					NO	YES	4.069	2.953	NO
33	20200926L369D1_13	L369D1 20ug F12			50.507	7.05	562.946	12693			562.946					NO	NO	3.306	2.953	NO
34	20200926wash11	5%ACN 0.5%FA																	2.953	NO
35	20200926L1017D1_1	L1017D1 20ug PNS			20.955	7.05	661.165	13905			661.165					NO	NO	3.728	2.953	NO
36	20200926L1017D1_2	L1017D1 20ug F1			12.121	7.04	568.657	10679			568.657					NO	YES	4.39	2.953	NO
37	20200926L1017D1_3	L1017D1 20ug F2			24.637	7.03	446.149	7103			446.149					NO	YES	3.955	2.953	NO
38	20200926wash12	5%ACN 0.5%FA			3.855	7.15	0.082	4			0.082					NO	YES	0.125	2.953	NO
39	20200926L1017D1_4	L1017D1 20ug F3			22.852	7.02	534.642	10875			534.642					NO	YES	4.368	2.953	NO
40	20200926L1017D1_5	L1017D1 20ug F4			6.821	7.04	593.144	10590			593.144					NO	NO	3.485	2.953	NO
41	20200926L1017D1_6	L1017D1 20ug F5			11.826	7.04	616.685	13688			616.685					NO	YES	4.039	2.953	NO
42	20200926wash13	5%ACN 0.5%FA			11	7.1	0.149	11			0.149					NO	YES	0.319	2.953	NO
43	20200926L1017D1_7	L1017D1 20ug F6			21.816	7.03	600.203	13237			600.203					NO	NO	3.444	2.953	NO
44	20200926L1017D1_8	L1017D1 20ug F7			47.017	7.03	655.313	17004			655.313					NO	NO	3.557	2.953	NO
45	20200926L1017D1_9	L1017D1 20ug F8			16.727	7.03	569.283	11545			569.283					NO	YES	4.645	2.953	NO
46	20200926wash14	5%ACN 0.5%FA			10	7	0.052	10			0.052					NO	YES	1.02	2.953	NO
47	20200926L1017D1_10	L1017D1 20ug F9			8.119	7.04	591.211	13247			591.211					NO	NO	2.794	2.953	NO
48	20200926L1017D1_11	L1017D1 20ug F10			13.225	7.03	574.216	9101			574.216					NO	NO	3.543	2.953	NO
49	20200926L1017D1_12	L1017D1 20ug F11			17.181	7.04	512.452	10871			512.452					NO	NO	3.222	2.953	NO
50	20200926L1017D1_13	L1017D1 20ug F12			14.754	7.04	444.438	9411			444.438					NO	NO	2.479	2.953	NO
51	20200926wash15	5%ACN 0.5%FA			4	6.99	0.02	4			0.02					NO	YES	0.488	2.953	NO
Compound 14: LAMP1_AFSVNIFK
	Name	Sample Text	Type	Std. Conc	S/N	RT	Area	Height	IS Area	IS Height	Response	Conc.	%Dev	%Rec	Mod.Comment	Sig/Noise Flag	1º Ratio Flag	1º Ratio (Actual)	1º Ratio (Pred)	R.T. Tolerance Flag	2º Ratio Flag	2º Ratio (Actual)	2º Ratio (Pred)
1	20200926L791D1_1	L791D1 20ug PNS			123.228	7.06	5123.19	91727	4693.89	86843	1.09146					NO	NO	3.499	3.413	NO
2	20200926L791D1_2	L791D1 20ug F1			15.115	7.07	1622.23	24849	4877.66	84969	0.332584					NO	NO	2.576	3.413	NO
3	20200926L791D1_3	L791D1 20ug F2			87.338	7.06	4588.35	72351	4110.14	80490	1.11635					NO	NO	3.321	3.413	NO
4	20200926wash3	5%ACN 0.5%FA			4.445	7.13	65.525	1085	0.205	10	319.634					NO	YES	7.792	3.413	NO
5	20200926L791D1_4	L791D1 20ug F3			25.348	7.06	5276.12	90511	4094.04	77089	1.28873					NO	NO	2.672	3.413	NO
6	20200926L791D1_5	L791D1 20ug F4			94.299	7.06	8611.88	154668	3596.1	61857	2.39478					NO	NO	3.173	3.413	NO
7	20200926L791D1_6	L791D1 20ug F5			185.412	7.06	7344.58	132987	3550.36	63704	2.06869					NO	NO	3.234	3.413	NO
8	20200926wash4	5%ACN 0.5%FA			0.817	7.19	67.811	659			#DIV/0!					NO	YES	0.977	3.413	NO
9	20200926L791D1_7	L791D1 20ug F6			38.517	7.06	3581.32	64971	3118.98	57857	1.14823					NO	NO	3.648	3.413	NO
10	20200926L791D1_8	L791D1 20ug F7			98.282	7.07	3617.27	57546	2784.91	57466	1.29888					NO	NO	2.978	3.413	NO
11	20200926L791D1_9	L791D1 20ug F8			50.373	7.06	3063.9	53203	2690.03	47472	1.13898					NO	NO	3.411	3.413	NO
12	20200926wash5	5%ACN 0.5%FA			4.76	7.06	41.905	1517			#DIV/0!					NO	YES	19.126	3.413	NO
13	20200926L791D1_10	L791D1 20ug F9			133.028	7.07	2458.28	45442	2533.82	43070	0.970187					NO	NO	2.826	3.413	NO
14	20200926L791D1_11	L791D1 20ug F10			31.825	7.06	1945.8	30202	2343.86	43714	0.83017					NO	NO	2.977	3.413	NO
15	20200926L791D1_12	L791D1 20ug F11			39.338	7.07	1736.53	32824	2007.64	35604	0.864959					NO	NO	3.883	3.413	NO
16	20200926L791D1_13	L791D1 20ug F12			10.305	7.07	1300.99	22104	1710.87	30375	0.760428					NO	NO	3.156	3.413	NO
17	20200926wash6	5%ACN 0.5%FA			1.603	7.2	13.267	351			#DIV/0!					NO	YES	1.688	3.413	NO
18	20200926L369D1_1	L369D1 20ug PNS			114.062	7.06	1740.93	31670	1552.44	29714	1.12141					NO	NO	3.725	3.413	NO
19	20200926L369D1_2	L369D1 20ug F1			30.796	7.06	476.531	11219	1563.48	28877	0.304788					NO	NO	2.969	3.413	NO
20	20200926L369D1_3	L369D1 20ug F2			28.311	7.05	1118.5	21621	1096.38	18919	1.02018					NO	NO	3.699	3.413	NO
21	20200926wash8	5%ACN 0.5%FA			4	7.17	0.086	4	0.057	11	1.50877					NO	YES	0.207	3.413	NO
22	20200926L369D1_4	L369D1 20ug F3			53.318	7.07	1548.08	26581	1070.56	19935	1.44604					NO	NO	3.89	3.413	NO
23	20200926L369D1_5	L369D1 20ug F4			88.607	7.06	2534.04	38014	971.886	16514	2.60734					NO	NO	3.707	3.413	NO
24	20200926L369D1_6	L369D1 20ug F5			143.029	7.06	2187.24	45545	1066.37	23427	2.05111					NO	NO	3.879	3.413	NO
25	20200926wash9	5%ACN 0.5%FA			14.327	7.1	38.546	1790			#DIV/0!					NO	YES	191.771	3.413	NO
26	20200926L369D1_7	L369D1 20ug F6			19.607	7.06	1346.7	26330	954.31	19004	1.41118					NO	NO	2.953	3.413	NO
27	20200926L369D1_8	L369D1 20ug F7			20.24	7.06	1155.46	19869	779.864	15454	1.48162					NO	NO	2.941	3.413	NO
28	20200926L369D1_9	L369D1 20ug F8			30.474	7.06	1020.6	18544	614.197	10261	1.66168					NO	YES	5.005	3.413	NO
29	20200926wash10	5%ACN 0.5%FA			0.155	7.14	0.165	17	0.466	24	0.354077					NO	YES	0.149	3.413	NO
30	20200926L369D1_10	L369D1 20ug F9			14.046	7.06	833.345	12702	697.55	15214	1.19467					NO	NO	3.661	3.413	NO
31	20200926L369D1_11	L369D1 20ug F10			13.068	7.06	897.92	15995	732.869	15833	1.22521					NO	YES	4.997	3.413	NO
32	20200926L369D1_12	L369D1 20ug F11			4.734	7.06	573.641	9531	600.563	10041	0.955172					NO	NO	2.697	3.413	NO
33	20200926L369D1_13	L369D1 20ug F12			26.559	7.06	379.308	7476	562.946	12693	0.673791					NO	NO	2.957	3.413	NO
34	20200926wash11	5%ACN 0.5%FA			8.371	7.05	7.499	233			#DIV/0!					NO	YES	16.554	3.413	NO
35	20200926L1017D1_1	L1017D1 20ug PNS			9.91	7.04	531.699	9327	661.165	13905	0.804185					NO	NO	3.693	3.413	NO
36	20200926L1017D1_2	L1017D1 20ug F1			6.478	7.05	88.277	1672	568.657	10679	0.155238					NO	YES	1.89	3.413	NO
37	20200926L1017D1_3	L1017D1 20ug F2			37.518	7.05	362.479	11482	446.149	7103	0.812462					NO	YES	5.443	3.413	NO
38	20200926wash12	5%ACN 0.5%FA							0.082	4	0								3.413	NO
39	20200926L1017D1_4	L1017D1 20ug F3			13.731	7.04	658.545	12721	534.642	10875	1.23175					NO	NO	4.346	3.413	NO
40	20200926L1017D1_5	L1017D1 20ug F4			20.632	7.04	1370.09	26740	593.144	10590	2.30988					NO	NO	3.988	3.413	NO
41	20200926L1017D1_6	L1017D1 20ug F5			23.165	7.03	1149.08	20512	616.685	13688	1.86332					NO	NO	4.02	3.413	NO
42	20200926wash13	5%ACN 0.5%FA			5.279	7.13	19.529	526	0.149	11	131.067					NO	YES	26.498	3.413	NO
43	20200926L1017D1_7	L1017D1 20ug F6			122.209	7.04	600.293	14988	600.203	13237	1.00015					NO	NO	3.884	3.413	NO
44	20200926L1017D1_8	L1017D1 20ug F7			13.787	7.03	624.149	11015	655.313	17004	0.952444					NO	YES	5.784	3.413	NO
45	20200926L1017D1_9	L1017D1 20ug F8			17.271	7.05	612.44	12808	569.283	11545	1.07581					NO	NO	3.174	3.413	NO
46	20200926wash14	5%ACN 0.5%FA							0.052	10	0								3.413	NO
47	20200926L1017D1_10	L1017D1 20ug F9			6.996	7.04	488.046	9162	591.211	13247	0.825502					NO	NO	4.026	3.413	NO
48	20200926L1017D1_11	L1017D1 20ug F10			6.809	7.05	295.989	6421	574.216	9101	0.515466					NO	NO	2.411	3.413	NO
49	20200926L1017D1_12	L1017D1 20ug F11			3.398	7.06	255.349	5768	512.452	10871	0.498289					NO	YES	7.902	3.413	NO
50	20200926L1017D1_13	L1017D1 20ug F12			4.696	7.04	266.282	5341	444.438	9411	0.599143					NO	NO	3.421	3.413	NO
51	20200926wash15	5%ACN 0.5%FA			46	7.03	1.343	46	0.02	4	67.15					NO	YES	63.952	3.413	NO
Compound 15: HSP60_VTDALNATR(H)
	Name	Sample Text	Type	Std. Conc	S/N	RT	Area	Height	IS Area	IS Height	Response	Conc.	%Dev	%Rec	Mod.Comment	Sig/Noise Flag	1º Ratio Flag	1º Ratio (Actual)	1º Ratio (Pred)	R.T. Tolerance Flag	2º Ratio Flag	2º Ratio (Actual)	2º Ratio (Pred)
1	20200926L791D1_1	L791D1 20ug PNS			57.964	3.26	2598.39	77043			2598.39					NO	NO	1.478	1.735	NO	NO	1.117	1.2
2	20200926L791D1_2	L791D1 20ug F1			99.413	3.27	2415.88	67222			2415.88					NO	NO	1.785	1.735	NO	NO	1.113	1.2
3	20200926L791D1_3	L791D1 20ug F2			655.502	3.27	2395.43	79114			2395.43					NO	NO	1.955	1.735	NO	NO	1.156	1.2
4	20200926wash3	5%ACN 0.5%FA																	1.735	NO			1.2
5	20200926L791D1_4	L791D1 20ug F3			69324	3.27	2446.97	69324			2446.97					NO	NO	2.052	1.735	NO	NO	1.319	1.2
6	20200926L791D1_5	L791D1 20ug F4			60045	3.27	2341.37	60045			2341.37					NO	NO	2.128	1.735	NO	NO	1.484	1.2
7	20200926L791D1_6	L791D1 20ug F5			55130	3.27	1922.49	55130			1922.49					NO	NO	1.915	1.735	NO	NO	1.298	1.2
8	20200926wash4	5%ACN 0.5%FA																	1.735	NO			1.2
9	20200926L791D1_7	L791D1 20ug F6			52290	3.27	1842.92	52290			1842.92					NO	NO	1.924	1.735	NO	NO	1.115	1.2
10	20200926L791D1_8	L791D1 20ug F7			23.352	3.26	1774.38	52177			1774.38					NO	NO	1.895	1.735	NO	NO	1.296	1.2
11	20200926L791D1_9	L791D1 20ug F8			39427	3.28	1524.87	39427			1524.87					NO	YES	2.272	1.735	NO	NO	1.521	1.2
12	20200926wash5	5%ACN 0.5%FA																	1.735	NO			1.2
13	20200926L791D1_10	L791D1 20ug F9			34972	3.27	1494.4	34972			1494.4					NO	YES	2.544	1.735	NO	YES	1.811	1.2
14	20200926L791D1_11	L791D1 20ug F10			43814	3.27	1433.8	43814			1433.8					NO	NO	1.985	1.735	NO	NO	1.494	1.2
15	20200926L791D1_12	L791D1 20ug F11			9.727	3.27	972.388	25729			972.388					NO	YES	2.668	1.735	NO	NO	1.551	1.2
16	20200926L791D1_13	L791D1 20ug F12			28404	3.27	1041.85	28404			1041.85					NO	YES	2.882	1.735	NO	NO	1.445	1.2
17	20200926wash6	5%ACN 0.5%FA																	1.735	NO			1.2
18	20200926L369D1_1	L369D1 20ug PNS			29682	3.27	1016.99	29682			1016.99					NO	NO	1.98	1.735	NO	YES	1.582	1.2
19	20200926L369D1_2	L369D1 20ug F1			41.55	3.27	880.276	26697			880.276					NO	YES	2.342	1.735	NO	NO	1.18	1.2
20	20200926L369D1_3	L369D1 20ug F2			60.546	3.28	672.953	24784			672.953					NO	YES	2.355	1.735	NO	NO	1.014	1.2
21	20200926wash8	5%ACN 0.5%FA																	1.735	NO			1.2
22	20200926L369D1_4	L369D1 20ug F3			15911	3.27	579.552	15911			579.552					NO	NO	1.347	1.735	NO	NO	1.418	1.2
23	20200926L369D1_5	L369D1 20ug F4			13913	3.28	539.337	13913			539.337					NO	NO	2.015	1.735	NO	NO	1.16	1.2
24	20200926L369D1_6	L369D1 20ug F5			7.698	3.27	603.15	17780			603.15					NO	NO	2.21	1.735	NO	NO	1.512	1.2
25	20200926wash9	5%ACN 0.5%FA																	1.735	NO			1.2
26	20200926L369D1_7	L369D1 20ug F6			5.929	3.27	581.935	17362			581.935					NO	YES	2.889	1.735	NO	NO	1.336	1.2
27	20200926L369D1_8	L369D1 20ug F7			24.791	3.26	491.122	12466			491.122					NO	YES	2.505	1.735	NO	NO	1.166	1.2
28	20200926L369D1_9	L369D1 20ug F8			12527	3.27	453.062	12527			453.062					NO	YES	3.123	1.735	NO	NO	0.941	1.2
29	20200926wash10	5%ACN 0.5%FA																	1.735	NO			1.2
30	20200926L369D1_10	L369D1 20ug F9			14272	3.27	485.883	14272			485.883					NO	YES	2.783	1.735	NO	YES	1.687	1.2
31	20200926L369D1_11	L369D1 20ug F10			30.247	3.27	366.723	9560			366.723					NO	YES	2.789	1.735	NO	YES	1.793	1.2
32	20200926L369D1_12	L369D1 20ug F11			15338	3.27	411.619	15338			411.619					NO	YES	2.42	1.735	NO	YES	1.574	1.2
33	20200926L369D1_13	L369D1 20ug F12			9.242	3.28	314.917	6922			314.917					NO	YES	3.764	1.735	NO	YES	1.948	1.2
34	20200926wash11	5%ACN 0.5%FA																	1.735	NO			1.2
35	20200926L1017D1_1	L1017D1 20ug PNS			10.433	3.27	356.095	11726			356.095					NO	YES	2.342	1.735	NO	NO	1.309	1.2
36	20200926L1017D1_2	L1017D1 20ug F1			7320	3.27	249.219	7320			249.219					NO	NO	1.456	1.735	NO	NO	1.076	1.2
37	20200926L1017D1_3	L1017D1 20ug F2			11111	3.27	386.468	11111			386.468					NO	YES	3.297	1.735	NO	YES	2.629	1.2
38	20200926wash12	5%ACN 0.5%FA																	1.735	NO			1.2
39	20200926L1017D1_4	L1017D1 20ug F3			17.819	3.28	376.38	11221			376.38					NO	YES	4.419	1.735	NO	NO	1.542	1.2
40	20200926L1017D1_5	L1017D1 20ug F4			7387	3.27	272.781	7387			272.781					NO	YES	2.985	1.735	NO	NO	1.521	1.2
41	20200926L1017D1_6	L1017D1 20ug F5			8.577	3.27	369.859	10159			369.859					NO	NO	1.826	1.735	NO	NO	1.345	1.2
42	20200926wash13	5%ACN 0.5%FA																	1.735	NO			1.2
43	20200926L1017D1_7	L1017D1 20ug F6			10734	3.26	425.862	10734			425.862					NO	YES	3.927	1.735	NO	YES	2.051	1.2
44	20200926L1017D1_8	L1017D1 20ug F7			8.732	3.27	501.089	11539			501.089					NO	YES	2.854	1.735	NO	YES	1.861	1.2
45	20200926L1017D1_9	L1017D1 20ug F8			3.833	3.26	416.055	10324			416.055					NO	YES	2.266	1.735	NO	YES	2.618	1.2
46	20200926wash14	5%ACN 0.5%FA																	1.735	NO			1.2
47	20200926L1017D1_10	L1017D1 20ug F9			44.124	3.27	413.382	13735			413.382					NO	YES	3.537	1.735	NO	YES	1.842	1.2
48	20200926L1017D1_11	L1017D1 20ug F10			7.782	3.27	493.369	13252			493.369					NO	YES	8.005	1.735	NO	YES	2.831	1.2
49	20200926L1017D1_12	L1017D1 20ug F11			6.142	3.27	374.876	11359			374.876					NO	YES	2.826	1.735	NO	YES	1.63	1.2
50	20200926L1017D1_13	L1017D1 20ug F12			7.877	3.26	412.017	11002			412.017					NO	YES	3.6	1.735	NO	YES	2.384	1.2
51	20200926wash15	5%ACN 0.5%FA																	1.735	NO			1.2
Compound 16: HSP60_VTDALNATR
	Name	Sample Text	Type	Std. Conc	S/N	RT	Area	Height	IS Area	IS Height	Response	Conc.	%Dev	%Rec	Mod.Comment	Sig/Noise Flag	1º Ratio Flag	1º Ratio (Actual)	1º Ratio (Pred)	R.T. Tolerance Flag	2º Ratio Flag	2º Ratio (Actual)	2º Ratio (Pred)
1	20200926L791D1_1	L791D1 20ug PNS			1402729	3.27	49420.8	1402729	2598.39	77043	19.0198					NO	NO	3.208	2.61	NO	NO	2.375	2.23
2	20200926L791D1_2	L791D1 20ug F1			1499258	3.27	51441.1	1499258	2415.88	67222	21.2929					NO	NO	3.392	2.61	NO	NO	2.317	2.23
3	20200926L791D1_3	L791D1 20ug F2			1591917	3.27	56022.4	1591917	2395.43	79114	23.3872					NO	NO	3.295	2.61	NO	NO	2.31	2.23
4	20200926wash3	5%ACN 0.5%FA			168	3.26	3.777	168			#DIV/0!					NO	YES	1259	2.61	NO	YES	198.79	2.23
5	20200926L791D1_4	L791D1 20ug F3			773101	3.27	26483.7	773101	2446.97	69324	10.8231					NO	NO	3.236	2.61	NO	NO	2.34	2.23
6	20200926L791D1_5	L791D1 20ug F4			398978	3.27	13805.3	398978	2341.37	60045	5.89623					NO	YES	3.468	2.61	NO	NO	2.543	2.23
7	20200926L791D1_6	L791D1 20ug F5			169066	3.27	6120.47	169066	1922.49	55130	3.18362					NO	YES	3.831	2.61	NO	NO	2.287	2.23
8	20200926wash4	5%ACN 0.5%FA									#DIV/0!								2.61	NO			2.23
9	20200926L791D1_7	L791D1 20ug F6			312606	3.27	11012.2	312606	1842.92	52290	5.97539					NO	YES	3.74	2.61	NO	NO	2.156	2.23
10	20200926L791D1_8	L791D1 20ug F7			159736	3.27	5898.91	159736	1774.38	52177	3.3245					NO	NO	3.155	2.61	NO	NO	2.426	2.23
11	20200926L791D1_9	L791D1 20ug F8			144284	3.27	5387.12	144284	1524.87	39427	3.53284					NO	YES	3.954	2.61	NO	NO	2.551	2.23
12	20200926wash5	5%ACN 0.5%FA									#DIV/0!								2.61	NO			2.23
13	20200926L791D1_10	L791D1 20ug F9			186098	3.27	6785.65	186098	1494.4	34972	4.54072					NO	YES	3.414	2.61	NO	NO	2.831	2.23
14	20200926L791D1_11	L791D1 20ug F10			212665	3.27	7542.83	212665	1433.8	43814	5.26071					NO	YES	4.265	2.61	NO	YES	3.043	2.23
15	20200926L791D1_12	L791D1 20ug F11			160387	3.27	5963.49	160387	972.388	25729	6.13283					NO	YES	3.812	2.61	NO	NO	2.352	2.23
16	20200926L791D1_13	L791D1 20ug F12			191231	3.27	6651.24	191231	1041.85	28404	6.38404					NO	YES	3.722	2.61	NO	NO	2.403	2.23
17	20200926wash6	5%ACN 0.5%FA									#DIV/0!								2.61	NO			2.23
18	20200926L369D1_1	L369D1 20ug PNS			343578	3.27	11988.7	343578	1016.99	29682	11.7884					NO	NO	3.386	2.61	NO	NO	2.681	2.23
19	20200926L369D1_2	L369D1 20ug F1			375732	3.27	12833.6	375732	880.276	26697	14.579					NO	NO	3.315	2.61	NO	NO	2.609	2.23
20	20200926L369D1_3	L369D1 20ug F2			339157	3.27	11859.8	339157	672.953	24784	17.6236					NO	YES	3.721	2.61	NO	NO	2.839	2.23
21	20200926wash8	5%ACN 0.5%FA									#DIV/0!								2.61	NO			2.23
22	20200926L369D1_4	L369D1 20ug F3			120983	3.27	4425.34	120983	579.552	15911	7.63579					NO	YES	3.841	2.61	NO	NO	2.58	2.23
23	20200926L369D1_5	L369D1 20ug F4			51541	3.27	1888.18	51541	539.337	13913	3.50093					NO	YES	3.542	2.61	NO	NO	2.737	2.23
24	20200926L369D1_6	L369D1 20ug F5			26501	3.27	879.193	26501	603.15	17780	1.45767					NO	YES	4.818	2.61	NO	NO	2.589	2.23
25	20200926wash9	5%ACN 0.5%FA			25	3.25	0.54	25			#DIV/0!					NO	NO	2.647	2.61	NO	NO	2.596	2.23
26	20200926L369D1_7	L369D1 20ug F6			59526	3.27	1900.13	59526	581.935	17362	3.2652					NO	YES	3.81	2.61	NO	YES	3.684	2.23
27	20200926L369D1_8	L369D1 20ug F7			27527	3.27	962.878	27527	491.122	12466	1.96057					NO	YES	3.493	2.61	NO	YES	3.386	2.23
28	20200926L369D1_9	L369D1 20ug F8			10.292	3.27	1076.39	25754	453.062	12527	2.37581					NO	YES	5.309	2.61	NO	YES	3.425	2.23
29	20200926wash10	5%ACN 0.5%FA									#DIV/0!								2.61	NO			2.23
30	20200926L369D1_10	L369D1 20ug F9			48256	3.27	1422.67	48256	485.883	14272	2.92801					NO	YES	5.414	2.61	NO	YES	3.499	2.23
31	20200926L369D1_11	L369D1 20ug F10			6.004	3.27	1552.4	43975	366.723	9560	4.23318					NO	YES	5.214	2.61	NO	YES	3.176	2.23
32	20200926L369D1_12	L369D1 20ug F11			29764	3.27	1032.5	29764	411.619	15338	2.50839					NO	YES	3.754	2.61	NO	YES	3.113	2.23
33	20200926L369D1_13	L369D1 20ug F12			53590	3.27	1770.43	53590	314.917	6922	5.62189					NO	YES	6.935	2.61	NO	YES	4.015	2.23
34	20200926wash11	5%ACN 0.5%FA									#DIV/0!								2.61	NO			2.23
35	20200926L1017D1_1	L1017D1 20ug PNS			108755	3.27	4196.01	108755	356.095	11726	11.7834					NO	YES	3.513	2.61	NO	NO	2.684	2.23
36	20200926L1017D1_2	L1017D1 20ug F1			122540	3.27	4521.14	122540	249.219	7320	18.1412					NO	YES	3.474	2.61	NO	NO	2.601	2.23
37	20200926L1017D1_3	L1017D1 20ug F2			8.628	3.27	5115.41	143035	386.468	11111	13.2363					NO	YES	5.025	2.61	NO	YES	3.167	2.23
38	20200926wash12	5%ACN 0.5%FA									#DIV/0!								2.61	NO			2.23
39	20200926L1017D1_4	L1017D1 20ug F3			65914	3.27	2248.75	65914	376.38	11221	5.97467					NO	YES	4.231	2.61	NO	NO	2.431	2.23
40	20200926L1017D1_5	L1017D1 20ug F4			31343	3.27	1005.31	31343	272.781	7387	3.6854					NO	YES	4.24	2.61	NO	YES	3.31	2.23
41	20200926L1017D1_6	L1017D1 20ug F5			25924	3.27	776.395	25924	369.859	10159	2.09916					NO	YES	4.148	2.61	NO	YES	3.832	2.23
42	20200926wash13	5%ACN 0.5%FA									#DIV/0!								2.61	NO			2.23
43	20200926L1017D1_7	L1017D1 20ug F6			21.173	3.27	579.772	14791	425.862	10734	1.36141					NO	NO	3.29	2.61	NO	NO	2.199	2.23
44	20200926L1017D1_8	L1017D1 20ug F7			21090	3.27	756.514	21090	501.089	11539	1.50974					NO	YES	5.148	2.61	NO	NO	2.265	2.23
45	20200926L1017D1_9	L1017D1 20ug F8			20134	3.27	771.242	20134	416.055	10324	1.8537					NO	YES	3.486	2.61	NO	YES	3.45	2.23
46	20200926wash14	5%ACN 0.5%FA			17	3.31	0.371	17			#DIV/0!					NO	YES	92.75	2.61	NO	NO	1.627	2.23
47	20200926L1017D1_10	L1017D1 20ug F9			11.335	3.27	1354	34850	413.382	13735	3.27542					NO	YES	3.432	2.61	NO	YES	3.289	2.23
48	20200926L1017D1_11	L1017D1 20ug F10			36978	3.27	1234.06	36978	493.369	13252	2.50128					NO	YES	3.693	2.61	NO	YES	3.732	2.23
49	20200926L1017D1_12	L1017D1 20ug F11			13.383	3.27	1152.73	30961	374.876	11359	3.07497					NO	YES	4.688	2.61	NO	NO	2.533	2.23
50	20200926L1017D1_13	L1017D1 20ug F12			76990	3.27	2647.48	76990	412.017	11002	6.42566					NO	YES	4.001	2.61	NO	YES	3.003	2.23
51	20200926wash15	5%ACN 0.5%FA									#DIV/0!								2.61	NO			2.23
Compound 17: GRP78_LTPEEIER(H)
	Name	Sample Text	Type	Std. Conc	S/N	RT	Area	Height	IS Area	IS Height	Response	Conc.	%Dev	%Rec	Mod.Comment	Sig/Noise Flag	1º Ratio Flag	1º Ratio (Actual)	1º Ratio (Pred)	R.T. Tolerance Flag	2º Ratio Flag	2º Ratio (Actual)	2º Ratio (Pred)
1	20200926L791D1_1	L791D1 20ug PNS			148.851	3.67	2542.2	57198			2542.2					NO	NO	1.324	1.25	NO	NO	1.565	1.5
2	20200926L791D1_2	L791D1 20ug F1			286.716	3.67	2605.32	62108			2605.32					NO	NO	1.268	1.25	NO	NO	1.333	1.5
3	20200926L791D1_3	L791D1 20ug F2			220.609	3.67	2340.43	57982			2340.43					NO	NO	1.225	1.25	NO	NO	1.521	1.5
4	20200926wash3	5%ACN 0.5%FA			39.837	3.67	1.502	67			1.502					NO	YES	5.502	1.25	NO	YES	16.689	1.5
5	20200926L791D1_4	L791D1 20ug F3			434.917	3.67	2210.31	53161			2210.31					NO	NO	1.329	1.25	NO	NO	1.515	1.5
6	20200926L791D1_5	L791D1 20ug F4			175.544	3.67	2064.58	47026			2064.58					NO	NO	1.399	1.25	NO	NO	1.528	1.5
7	20200926L791D1_6	L791D1 20ug F5			120.981	3.67	1913.25	44222			1913.25					NO	NO	1.24	1.25	NO	NO	1.465	1.5
8	20200926wash4	5%ACN 0.5%FA			6	3.68	0.225	6			0.225					NO	YES	0.029	1.25	NO	YES	0.71	1.5
9	20200926L791D1_7	L791D1 20ug F6			143.761	3.67	1973.21	45840			1973.21					NO	YES	1.658	1.25	NO	NO	1.685	1.5
10	20200926L791D1_8	L791D1 20ug F7			257.459	3.67	1756.53	42400			1756.53					NO	NO	1.488	1.25	NO	NO	1.548	1.5
11	20200926L791D1_9	L791D1 20ug F8			181.321	3.67	1536.08	34943			1536.08					NO	NO	1.534	1.25	NO	NO	1.538	1.5
12	20200926wash5	5%ACN 0.5%FA			1.7	3.67	0.223	6			0.223					NO	YES	0.223	1.25	NO	YES	1.042	1.5
13	20200926L791D1_10	L791D1 20ug F9			122.895	3.67	1328.96	30687			1328.96					NO	NO	1.511	1.25	NO	NO	1.334	1.5
14	20200926L791D1_11	L791D1 20ug F10			85.712	3.67	1423.2	36684			1423.2					NO	NO	1.436	1.25	NO	NO	1.654	1.5
15	20200926L791D1_12	L791D1 20ug F11			951.613	3.67	1091.28	24819			1091.28					NO	NO	1.373	1.25	NO	NO	1.524	1.5
16	20200926L791D1_13	L791D1 20ug F12			50.358	3.67	991.42	21760			991.42					NO	YES	1.633	1.25	NO	NO	1.649	1.5
17	20200926wash6	5%ACN 0.5%FA			5.036	3.66	2.049	96			2.049					NO	YES	2.469	1.25	NO	YES	16.262	1.5
18	20200926L369D1_1	L369D1 20ug PNS			58.708	3.67	1045.66	25229			1045.66					NO	NO	1.408	1.25	NO	NO	1.884	1.5
19	20200926L369D1_2	L369D1 20ug F1			239.492	3.67	887.113	21582			887.113					NO	NO	1.503	1.25	NO	NO	1.677	1.5
20	20200926L369D1_3	L369D1 20ug F2			20676	3.67	789.537	20676			789.537					NO	YES	1.832	1.25	NO	NO	1.528	1.5
21	20200926wash8	5%ACN 0.5%FA			7	3.78	0.125	7			0.125					NO	YES	0.481	1.25	NO	YES	0.11	1.5
22	20200926L369D1_4	L369D1 20ug F3			136.578	3.67	806.916	18564			806.916					NO	YES	1.814	1.25	NO	NO	1.706	1.5
23	20200926L369D1_5	L369D1 20ug F4			995.335	3.67	755.567	19590			755.567					NO	YES	1.712	1.25	NO	YES	1.972	1.5
24	20200926L369D1_6	L369D1 20ug F5			216.308	3.67	653.47	16355			653.47					NO	YES	1.855	1.25	NO	NO	1.432	1.5
25	20200926wash9	5%ACN 0.5%FA			1.784	3.76	0.118	5			0.118					NO	YES	0.343	1.25	NO	YES	3.933	1.5
26	20200926L369D1_7	L369D1 20ug F6			99.883	3.67	481.583	11241			481.583					NO	YES	1.763	1.25	NO	NO	1.442	1.5
27	20200926L369D1_8	L369D1 20ug F7			12.475	3.67	632.475	13350			632.475					NO	YES	2.134	1.25	NO	YES	2.006	1.5
28	20200926L369D1_9	L369D1 20ug F8			86.985	3.67	458.308	10763			458.308					NO	YES	1.657	1.25	NO	NO	1.495	1.5
29	20200926wash10	5%ACN 0.5%FA			8	3.75	0.26	8			0.26					NO	NO	1.198	1.25	NO	YES	2.047	1.5
30	20200926L369D1_10	L369D1 20ug F9			119.658	3.67	512.807	12382			512.807					NO	YES	1.718	1.25	NO	NO	1.759	1.5
31	20200926L369D1_11	L369D1 20ug F10			85.034	3.67	355.738	9119			355.738					NO	NO	1.524	1.25	NO	NO	1.518	1.5
32	20200926L369D1_12	L369D1 20ug F11			15.81	3.67	463.771	10065			463.771					NO	YES	1.739	1.25	NO	YES	2.394	1.5
33	20200926L369D1_13	L369D1 20ug F12			41.378	3.67	325.139	7815			325.139					NO	NO	1.181	1.25	NO	NO	1.496	1.5
34	20200926wash11	5%ACN 0.5%FA			5	3.73	0.073	5			0.073					NO	YES	0.664	1.25	NO	YES	0.936	1.5
35	20200926L1017D1_1	L1017D1 20ug PNS			1365.5	3.67	409.4	10828			409.4					NO	YES	1.73	1.25	NO	NO	1.843	1.5
36	20200926L1017D1_2	L1017D1 20ug F1			83.023	3.67	331.145	8462			331.145					NO	YES	2.179	1.25	NO	NO	1.318	1.5
37	20200926L1017D1_3	L1017D1 20ug F2			9068	3.67	337.779	9068			337.779					NO	YES	2.436	1.25	NO	NO	1.695	1.5
38	20200926wash12	5%ACN 0.5%FA			1.758	3.71	0.129	6			0.129					NO	YES	0.258	1.25	NO	YES	0.729	1.5
39	20200926L1017D1_4	L1017D1 20ug F3			67.199	3.67	377.75	8797			377.75					NO	YES	1.649	1.25	NO	NO	1.467	1.5
40	20200926L1017D1_5	L1017D1 20ug F4			1077.39	3.67	306.577	7249			306.577					NO	NO	1.253	1.25	NO	NO	1.627	1.5
41	20200926L1017D1_6	L1017D1 20ug F5			74.791	3.67	354.917	7083			354.917					NO	YES	1.805	1.25	NO	NO	1.478	1.5
42	20200926wash13	5%ACN 0.5%FA			2.172	3.73	0.178	7			0.178					NO	YES	0.311	1.25	NO	YES	0.302	1.5
43	20200926L1017D1_7	L1017D1 20ug F6			37.906	3.67	390.947	8588			390.947					NO	NO	1.537	1.25	NO	NO	1.355	1.5
44	20200926L1017D1_8	L1017D1 20ug F7			241.159	3.67	406.324	10152			406.324					NO	YES	1.645	1.25	NO	NO	1.853	1.5
45	20200926L1017D1_9	L1017D1 20ug F8			21.582	3.67	396.802	8819			396.802					NO	YES	2.618	1.25	NO	YES	1.969	1.5
46	20200926wash14	5%ACN 0.5%FA			6	3.66	0.121	6			0.121					NO	YES	0.166	1.25	NO	YES	0.283	1.5
47	20200926L1017D1_10	L1017D1 20ug F9			28.197	3.67	373.713	7469			373.713					NO	YES	1.827	1.25	NO	NO	1.123	1.5
48	20200926L1017D1_11	L1017D1 20ug F10			191.907	3.67	404.804	8370			404.804					NO	YES	1.852	1.25	NO	NO	1.648	1.5
49	20200926L1017D1_12	L1017D1 20ug F11			33.034	3.67	342.246	7854			342.246					NO	YES	1.924	1.25	NO	NO	1.734	1.5
50	20200926L1017D1_13	L1017D1 20ug F12			158.316	3.67	321.869	5949			321.869					NO	NO	1.541	1.25	NO	NO	1.504	1.5
51	20200926wash15	5%ACN 0.5%FA			4.065	3.66	0.115	5			0.115					NO	YES	0.553	1.25	NO	YES	0.355	1.5
Compound 18: GRP78_LTPEEIER
	Name	Sample Text	Type	Std. Conc	S/N	RT	Area	Height	IS Area	IS Height	Response	Conc.	%Dev	%Rec	Mod.Comment	Sig/Noise Flag	1º Ratio Flag	1º Ratio (Actual)	1º Ratio (Pred)	R.T. Tolerance Flag	2º Ratio Flag	2º Ratio (Actual)	2º Ratio (Pred)
1	20200926L791D1_1	L791D1 20ug PNS			1056.44	3.67	20022.7	489291	2542.2	57198	7.87612					NO	NO	2.49	2	NO	NO	1.946	2
2	20200926L791D1_2	L791D1 20ug F1			1546.71	3.67	9132.81	221503	2605.32	62108	3.50545					NO	YES	2.667	2	NO	NO	2.086	2
3	20200926L791D1_3	L791D1 20ug F2			911.737	3.67	7506.86	172742	2340.43	57982	3.20747					NO	YES	2.718	2	NO	NO	2.011	2
4	20200926wash3	5%ACN 0.5%FA			15.435	3.69	1.336	63	1.502	67	0.889481					NO	YES	0.215	2	NO	YES	0.203	2
5	20200926L791D1_4	L791D1 20ug F3			664.186	3.67	11700.1	292308	2210.31	53161	5.2934					NO	YES	2.692	2	NO	NO	1.97	2
6	20200926L791D1_5	L791D1 20ug F4			1257.4	3.67	25734.7	638770	2064.58	47026	12.4649					NO	YES	2.778	2	NO	NO	2.021	2
7	20200926L791D1_6	L791D1 20ug F5			568.796	3.67	42929	1073827	1913.25	44222	22.4377					NO	YES	2.849	2	NO	NO	2.076	2
8	20200926wash4	5%ACN 0.5%FA			6.488	3.67	30.425	921	0.225	6	135.222					NO	NO	1.679	2	NO	NO	1.626	2
9	20200926L791D1_7	L791D1 20ug F6			817.253	3.67	30586.8	746178	1973.21	45840	15.501					NO	YES	2.861	2	NO	NO	2.093	2
10	20200926L791D1_8	L791D1 20ug F7			758835	3.67	30686.9	758835	1756.53	42400	17.4701					NO	YES	2.928	2	NO	NO	2.16	2
11	20200926L791D1_9	L791D1 20ug F8			622993	3.67	25499.3	622993	1536.08	34943	16.6003					NO	YES	2.938	2	NO	NO	2.064	2
12	20200926wash5	5%ACN 0.5%FA			39.933	3.67	21.677	587	0.223	6	97.2063					NO	YES	11.623	2	NO	YES	4.211	2
13	20200926L791D1_10	L791D1 20ug F9			440.101	3.67	19074.9	468156	1328.96	30687	14.3533					NO	YES	2.903	2	NO	NO	2.056	2
14	20200926L791D1_11	L791D1 20ug F10			538659	3.67	21697.2	538659	1423.2	36684	15.2453					NO	YES	2.892	2	NO	NO	2.127	2
15	20200926L791D1_12	L791D1 20ug F11			849.647	3.67	19321.4	473254	1091.28	24819	17.7053					NO	YES	2.906	2	NO	NO	2.119	2
16	20200926L791D1_13	L791D1 20ug F12			718.633	3.67	8546.76	212607	991.42	21760	8.62073					NO	YES	2.952	2	NO	NO	2.087	2
17	20200926wash6	5%ACN 0.5%FA			177	3.65	4.768	177	2.049	96	2.32699					NO	YES	12.817	2	NO	YES	8.717	2
18	20200926L369D1_1	L369D1 20ug PNS			398.278	3.67	6318.99	159931	1045.66	25229	6.04303					NO	YES	2.944	2	NO	NO	2	2
19	20200926L369D1_2	L369D1 20ug F1			136.767	3.67	2683.58	58987	887.113	21582	3.02507					NO	YES	3.021	2	NO	NO	1.968	2
20	20200926L369D1_3	L369D1 20ug F2			408.903	3.67	2016.77	44779	789.537	20676	2.55437					NO	YES	2.89	2	NO	NO	2.059	2
21	20200926wash8	5%ACN 0.5%FA			1.843	3.67	0.218	7	0.125	7	1.744					NO	YES	4.192	2	NO	YES	0.051	2
22	20200926L369D1_4	L369D1 20ug F3			1085.25	3.67	2666.09	63849	806.916	18564	3.30405					NO	YES	2.968	2	NO	NO	2.04	2
23	20200926L369D1_5	L369D1 20ug F4			629.775	3.67	5685.41	133075	755.567	19590	7.52469					NO	YES	3.244	2	NO	NO	2.139	2
24	20200926L369D1_6	L369D1 20ug F5			531.158	3.67	10495.2	253786	653.47	16355	16.0607					NO	YES	2.805	2	NO	NO	1.992	2
25	20200926wash9	5%ACN 0.5%FA			44.495	3.69	7.146	215	0.118	5	60.5593					NO	YES	9.722	2	NO	YES	54.969	2
26	20200926L369D1_7	L369D1 20ug F6			1299.36	3.67	9923.19	238424	481.583	11241	20.6053					NO	YES	3.269	2	NO	NO	2.116	2
27	20200926L369D1_8	L369D1 20ug F7			402.662	3.67	12356.6	298374	632.475	13350	19.5369					NO	YES	3.317	2	NO	NO	2.108	2
28	20200926L369D1_9	L369D1 20ug F8			4037.16	3.67	8765.1	212881	458.308	10763	19.1249					NO	YES	3.448	2	NO	NO	2.196	2
29	20200926wash10	5%ACN 0.5%FA			111.529	3.69	5.018	233	0.26	8	19.3					NO	YES	1.102	2	NO	YES	2.811	2
30	20200926L369D1_10	L369D1 20ug F9			251.094	3.67	6647.82	165199	512.807	12382	12.9636					NO	YES	3.413	2	NO	NO	2.196	2
31	20200926L369D1_11	L369D1 20ug F10			110.017	3.67	7465.77	179159	355.738	9119	20.9867					NO	YES	3.517	2	NO	NO	2.295	2
32	20200926L369D1_12	L369D1 20ug F11			730.102	3.67	5556.56	129463	463.771	10065	11.9813					NO	YES	3.418	2	NO	NO	2.271	2
33	20200926L369D1_13	L369D1 20ug F12			590.675	3.67	2798.29	65333	325.139	7815	8.60645					NO	YES	3.343	2	NO	NO	2.112	2
34	20200926wash11	5%ACN 0.5%FA			44.301	3.69	4.732	176	0.073	5	64.8219					NO	YES	43.413	2	NO	YES	22.86	2
35	20200926L1017D1_1	L1017D1 20ug PNS			996.684	3.67	3685.16	89114	409.4	10828	9.00138					NO	YES	3.445	2	NO	NO	2.323	2
36	20200926L1017D1_2	L1017D1 20ug F1			141.223	3.67	1239.39	29807	331.145	8462	3.74275					NO	YES	3.46	2	NO	NO	2.086	2
37	20200926L1017D1_3	L1017D1 20ug F2			115.196	3.67	1176.46	27169	337.779	9068	3.48292					NO	YES	3.384	2	NO	NO	2.281	2
38	20200926wash12	5%ACN 0.5%FA			2.523	3.77	0.126	8	0.129	6	0.976744					NO	NO	1.775	2	NO	YES	0.754	2
39	20200926L1017D1_4	L1017D1 20ug F3			1109.29	3.67	2125.73	55712	377.75	8797	5.62734					NO	YES	3.553	2	NO	NO	1.994	2
40	20200926L1017D1_5	L1017D1 20ug F4			1585.24	3.67	4460.23	111242	306.577	7249	14.5485					NO	YES	3.424	2	NO	NO	2.216	2
41	20200926L1017D1_6	L1017D1 20ug F5			619.005	3.67	8890.33	221275	354.917	7083	25.049					NO	YES	3.307	2	NO	NO	2.26	2
42	20200926wash13	5%ACN 0.5%FA			83	3.65	1.829	83	0.178	7	10.2753					NO	YES	7.465	2	NO	YES	3.908	2
43	20200926L1017D1_7	L1017D1 20ug F6			1776.87	3.67	11534.7	281985	390.947	8588	29.5044					NO	YES	3.188	2	NO	NO	2.151	2
44	20200926L1017D1_8	L1017D1 20ug F7			4090.67	3.67	9818.54	250373	406.324	10152	24.1643					NO	YES	3.191	2	NO	NO	2.053	2
45	20200926L1017D1_9	L1017D1 20ug F8			879.354	3.67	9450.24	239623	396.802	8819	23.816					NO	YES	3.182	2	NO	NO	2.19	2
46	20200926wash14	5%ACN 0.5%FA			13.299	3.66	11.54	273	0.121	6	95.3719					NO	YES	3846.67	2	NO	YES	4.777	2
47	20200926L1017D1_10	L1017D1 20ug F9			3264.39	3.67	8149.35	203644	373.713	7469	21.8065					NO	YES	3.077	2	NO	NO	2.121	2
48	20200926L1017D1_11	L1017D1 20ug F10			1101.17	3.67	7045.73	173284	404.804	8370	17.4053					NO	YES	3.22	2	NO	NO	2.226	2
49	20200926L1017D1_12	L1017D1 20ug F11			42473.2	3.67	5476.57	133110	342.246	7854	16.0018					NO	YES	3.078	2	NO	NO	2.011	2
50	20200926L1017D1_13	L1017D1 20ug F12			97.921	3.67	2878.11	68259	321.869	5949	8.94187					NO	YES	3.773	2	NO	NO	1.889	2
51	20200926wash15	5%ACN 0.5%FA			21.046	3.67	2.09	90	0.115	5	18.1739					NO	YES	6.786	2	NO	YES	0.501	2
Compound 19: HistoneH3.1_YRPGTVALR(H)
	Name	Sample Text	Type	Std. Conc	S/N	RT	Area	Height	IS Area	IS Height	Response	Conc.	%Dev	%Rec	Mod.Comment	Sig/Noise Flag	1º Ratio Flag	1º Ratio (Actual)	1º Ratio (Pred)	R.T. Tolerance Flag	2º Ratio Flag	2º Ratio (Actual)	2º Ratio (Pred)
1	20200926L791D1_1	L791D1 20ug PNS			168.622	3.5	2518.23	59931			2518.23					NO	NO	1.552	2	NO
2	20200926L791D1_2	L791D1 20ug F1			323.122	3.5	2351.24	48958			2351.24					NO	NO	1.807	2	NO
3	20200926L791D1_3	L791D1 20ug F2			88.714	3.5	2209.21	46305			2209.21					NO	NO	1.416	2	NO
4	20200926wash3	5%ACN 0.5%FA			4	3.54	0.076	4			0.076					NO	YES	0.191	2	NO
5	20200926L791D1_4	L791D1 20ug F3			39.741	3.5	1941.71	40050			1941.71					NO	NO	1.553	2	NO
6	20200926L791D1_5	L791D1 20ug F4			482.199	3.49	1940.4	41888			1940.4					NO	NO	1.672	2	NO
7	20200926L791D1_6	L791D1 20ug F5			78.822	3.5	1559.82	32290			1559.82					NO	NO	1.66	2	NO
8	20200926wash4	5%ACN 0.5%FA			7.843	3.54	0.21	10			0.21					NO	YES	0.688	2	NO
9	20200926L791D1_7	L791D1 20ug F6			113.823	3.5	1398.71	26581			1398.71					NO	NO	1.739	2	NO
10	20200926L791D1_8	L791D1 20ug F7			99.795	3.51	1216.57	21971			1216.57					NO	YES	1.384	2	NO
11	20200926L791D1_9	L791D1 20ug F8			244.44	3.5	1136.45	19245			1136.45					NO	NO	1.477	2	NO
12	20200926wash5	5%ACN 0.5%FA			12	3.55	0.267	12			0.267					NO	YES	1.391	2	NO
13	20200926L791D1_10	L791D1 20ug F9			49.695	3.5	1112.91	19994			1112.91					NO	NO	1.753	2	NO
14	20200926L791D1_11	L791D1 20ug F10			40.702	3.49	1241.96	24215			1241.96					NO	NO	2.163	2	NO
15	20200926L791D1_12	L791D1 20ug F11			193.195	3.5	812.203	14188			812.203					NO	YES	1.378	2	NO
16	20200926L791D1_13	L791D1 20ug F12			15.657	3.5	789.707	14057			789.707					NO	NO	1.575	2	NO
17	20200926wash6	5%ACN 0.5%FA			9	3.48	0.236	9			0.236					NO	NO	1.628	2	NO
18	20200926L369D1_1	L369D1 20ug PNS			172.58	3.49	919.796	20328			919.796					NO	NO	1.896	2	NO
19	20200926L369D1_2	L369D1 20ug F1			272.61	3.49	598.938	13856			598.938					NO	YES	1.301	2	NO
20	20200926L369D1_3	L369D1 20ug F2			13407	3.49	571.164	13407			571.164					NO	YES	1.199	2	NO
21	20200926wash8	5%ACN 0.5%FA			11	3.51	0.239	11			0.239					NO	NO	1.615	2	NO
22	20200926L369D1_4	L369D1 20ug F3			22.514	3.49	471.573	11041			471.573					NO	NO	1.534	2	NO
23	20200926L369D1_5	L369D1 20ug F4			363.034	3.49	515.568	12926			515.568					NO	YES	1.344	2	NO
24	20200926L369D1_6	L369D1 20ug F5			373.636	3.48	414.81	6966			414.81					NO	NO	1.696	2	NO
25	20200926wash9	5%ACN 0.5%FA			0.269	3.47	0.002	1			0.002					NO	YES	0.04	2	NO
26	20200926L369D1_7	L369D1 20ug F6			31.76	3.49	535.09	12062			535.09					NO	NO	2.06	2	NO
27	20200926L369D1_8	L369D1 20ug F7			105.792	3.49	443.483	11251			443.483					NO	NO	1.894	2	NO
28	20200926L369D1_9	L369D1 20ug F8			69.324	3.49	362.563	9865			362.563					NO	YES	2.61	2	NO
29	20200926wash10	5%ACN 0.5%FA			13	3.47	0.194	13			0.194					NO	NO	1.921	2	NO
30	20200926L369D1_10	L369D1 20ug F9			5657.02	3.49	375.303	10445			375.303					NO	NO	2.261	2	NO
31	20200926L369D1_11	L369D1 20ug F10			135.16	3.5	330.712	8495			330.712					NO	NO	1.978	2	NO
32	20200926L369D1_12	L369D1 20ug F11			5.524	3.52	217.593	3559			217.593					NO	YES	1.327	2	NO
33	20200926L369D1_13	L369D1 20ug F12			12.361	3.51	232.508	3864			232.508					NO	NO	1.947	2	NO
34	20200926wash11	5%ACN 0.5%FA			26	3.46	0.317	26			0.317					NO	YES	0.898	2	NO
35	20200926L1017D1_1	L1017D1 20ug PNS			5.088	3.49	297.102	6670			297.102					NO	YES	1.255	2	NO
36	20200926L1017D1_2	L1017D1 20ug F1			4.824	3.48	326.165	7841			326.165					NO	NO	1.607	2	NO
37	20200926L1017D1_3	L1017D1 20ug F2			4.2	3.48	344.837	8759			344.837					NO	YES	3.755	2	NO
38	20200926wash12	5%ACN 0.5%FA			1	3.44	0.002	1			0.002					NO	YES	0.019	2	NO
39	20200926L1017D1_4	L1017D1 20ug F3			19.726	3.48	283.729	6415			283.729					NO	YES	4.001	2	NO
40	20200926L1017D1_5	L1017D1 20ug F4			389.831	3.49	271.921	6014			271.921					NO	YES	1.321	2	NO
41	20200926L1017D1_6	L1017D1 20ug F5			20.142	3.49	276.553	5469			276.553					NO	NO	2.289	2	NO
42	20200926wash13	5%ACN 0.5%FA			9	3.46	0.052	9			0.052					NO	YES	0.177	2	NO
43	20200926L1017D1_7	L1017D1 20ug F6			8.03	3.49	429.155	11040			429.155					NO	YES	2.76	2	NO
44	20200926L1017D1_8	L1017D1 20ug F7			8.349	3.48	299.346	7415			299.346					NO	NO	1.951	2	NO
45	20200926L1017D1_9	L1017D1 20ug F8			5.4	3.47	245.361	4499			245.361					NO	NO	1.481	2	NO
46	20200926wash14	5%ACN 0.5%FA			10	3.63	0.296	10			0.296					NO	YES	1.092	2	NO
47	20200926L1017D1_10	L1017D1 20ug F9			10.571	3.49	368.816	7814			368.816					NO	NO	2.216	2	NO
48	20200926L1017D1_11	L1017D1 20ug F10			94.226	3.49	284.987	8812			284.987					NO	NO	1.941	2	NO
49	20200926L1017D1_12	L1017D1 20ug F11			7.219	3.49	248.051	5330			248.051					NO	YES	2.804	2	NO
50	20200926L1017D1_13	L1017D1 20ug F12			30.034	3.51	219.703	4127			219.703					NO	NO	2.008	2	NO
51	20200926wash15	5%ACN 0.5%FA			8	3.43	0.048	8			0.048					NO	YES	0.166	2	NO
Compound 20: HistoneH3.1_YRPGTVALR
	Name	Sample Text	Type	Std. Conc	S/N	RT	Area	Height	IS Area	IS Height	Response	Conc.	%Dev	%Rec	Mod.Comment	Sig/Noise Flag	1º Ratio Flag	1º Ratio (Actual)	1º Ratio (Pred)	R.T. Tolerance Flag	2º Ratio Flag	2º Ratio (Actual)	2º Ratio (Pred)
1	20200926L791D1_1	L791D1 20ug PNS			23.641	3.5	1284.36	26012	2518.23	59931	0.510023					NO	YES	1.1	2	NO
2	20200926L791D1_2	L791D1 20ug F1			6.848	3.5	169.502	3227	2351.24	48958	0.0720906					NO	YES	0.43	2	NO
3	20200926L791D1_3	L791D1 20ug F2			12.556	3.5	628.8	12093	2209.21	46305	0.284626					NO	YES	1.146	2	NO
4	20200926wash3	5%ACN 0.5%FA			9	3.6	0.196	9	0.076	4	2.57895					NO	YES	0.541	2	NO
5	20200926L791D1_4	L791D1 20ug F3			50.007	3.5	700.084	14745	1941.71	40050	0.36055					NO	YES	0.974	2	NO
6	20200926L791D1_5	L791D1 20ug F4			27.719	3.5	575.214	10651	1940.4	41888	0.29644					NO	YES	1.18	2	NO
7	20200926L791D1_6	L791D1 20ug F5			2521.74	3.5	630.59	12820	1559.82	32290	0.40427					NO	YES	1.096	2	NO
8	20200926wash4	5%ACN 0.5%FA							0.21	10	0								2	NO
9	20200926L791D1_7	L791D1 20ug F6			29.458	3.5	569.039	9694	1398.71	26581	0.406832					NO	NO	1.476	2	NO
10	20200926L791D1_8	L791D1 20ug F7			53.913	3.51	946.718	18140	1216.57	21971	0.778184					NO	YES	1.376	2	NO
11	20200926L791D1_9	L791D1 20ug F8			39.337	3.5	865.254	17546	1136.45	19245	0.761364					NO	NO	1.623	2	NO
12	20200926wash5	5%ACN 0.5%FA			11	3.52	0.229	11	0.267	12	0.857678					NO	NO	2.101	2	NO
13	20200926L791D1_10	L791D1 20ug F9			208.605	3.51	1322.1	22357	1112.91	19994	1.18797					NO	NO	1.772	2	NO
14	20200926L791D1_11	L791D1 20ug F10			145.826	3.5	1987.2	41959	1241.96	24215	1.60005					NO	NO	1.483	2	NO
15	20200926L791D1_12	L791D1 20ug F11			536.423	3.5	2460.37	40163	812.203	14188	3.02925					NO	NO	1.546	2	NO
16	20200926L791D1_13	L791D1 20ug F12			138.339	3.5	4090.75	85839	789.707	14057	5.18009					NO	NO	1.677	2	NO
17	20200926wash6	5%ACN 0.5%FA							0.236	9	0								2	NO
18	20200926L369D1_1	L369D1 20ug PNS			36.809	3.49	544.542	13112	919.796	20328	0.592025					NO	YES	0.957	2	NO
19	20200926L369D1_2	L369D1 20ug F1			4.453	3.5	68.918	1364	598.938	13856	0.115067					NO	YES	0.548	2	NO
20	20200926L369D1_3	L369D1 20ug F2			25.288	3.49	340.798	6741	571.164	13407	0.596673					NO	YES	1.061	2	NO
21	20200926wash8	5%ACN 0.5%FA			3.098	3.46	0.758	13	0.239	11	3.17155					NO	YES	252.667	2	NO
22	20200926L369D1_4	L369D1 20ug F3			37.798	3.49	316.817	7278	471.573	11041	0.67183					NO	YES	0.962	2	NO
23	20200926L369D1_5	L369D1 20ug F4			3.118	3.49	201.701	4474	515.568	12926	0.391221					NO	NO	1.464	2	NO
24	20200926L369D1_6	L369D1 20ug F5			3411	3.49	150.882	3411	414.81	6966	0.363738					NO	YES	0.787	2	NO
25	20200926wash9	5%ACN 0.5%FA			2.47	3.52	0.382	9	0.002	1	191					NO	YES	3.638	2	NO
26	20200926L369D1_7	L369D1 20ug F6			15.112	3.5	192.851	4049	535.09	12062	0.360409					NO	YES	1.135	2	NO
27	20200926L369D1_8	L369D1 20ug F7			47.658	3.49	350.044	8497	443.483	11251	0.789306					NO	NO	1.732	2	NO
28	20200926L369D1_9	L369D1 20ug F8			13.427	3.49	240.975	5286	362.563	9865	0.664643					NO	YES	1.234	2	NO
29	20200926wash10	5%ACN 0.5%FA							0.194	13	0								2	NO
30	20200926L369D1_10	L369D1 20ug F9			42.909	3.49	333.309	6607	375.303	10445	0.888106					NO	NO	1.508	2	NO
31	20200926L369D1_11	L369D1 20ug F10			77.692	3.5	689.402	12121	330.712	8495	2.0846					NO	NO	1.656	2	NO
32	20200926L369D1_12	L369D1 20ug F11			18.721	3.52	517.451	9345	217.593	3559	2.37807					NO	YES	0.816	2	NO
33	20200926L369D1_13	L369D1 20ug F12			67.318	3.51	1164.73	19503	232.508	3864	5.00944					NO	NO	1.761	2	NO
34	20200926wash11	5%ACN 0.5%FA			3.484	3.45	0.1	14	0.317	26	0.315457					NO	YES	0.485	2	NO
35	20200926L1017D1_1	L1017D1 20ug PNS			54.531	3.49	209.819	5585	297.102	6670	0.706219					NO	NO	2.429	2	NO
36	20200926L1017D1_2	L1017D1 20ug F1			7.059	3.5	26.13	879	326.165	7841	0.0801128					NO	YES	0.188	2	NO
37	20200926L1017D1_3	L1017D1 20ug F2			9.921	3.5	112.623	2540	344.837	8759	0.326598					NO	YES	0.685	2	NO
38	20200926wash12	5%ACN 0.5%FA			10	3.64	0.217	10	0.002	1	108.5					NO	YES	0.332	2	NO
39	20200926L1017D1_4	L1017D1 20ug F3			27.905	3.49	175.264	3178	283.729	6415	0.617716					NO	NO	1.929	2	NO
40	20200926L1017D1_5	L1017D1 20ug F4			4.17	3.48	205.055	4758	271.921	6014	0.754098					NO	YES	3.268	2	NO
41	20200926L1017D1_6	L1017D1 20ug F5			2396	3.5	92.592	2396	276.553	5469	0.334807					NO	YES	1.003	2	NO
42	20200926wash13	5%ACN 0.5%FA			9	3.49	0.197	9	0.052	9	3.78846					NO	YES	0.482	2	NO
43	20200926L1017D1_7	L1017D1 20ug F6			381.789	3.49	114.266	2577	429.155	11040	0.266258					NO	YES	1.081	2	NO
44	20200926L1017D1_8	L1017D1 20ug F7			5.165	3.5	148.027	3371	299.346	7415	0.494501					NO	YES	2.608	2	NO
45	20200926L1017D1_9	L1017D1 20ug F8			8.114	3.49	120.416	2413	245.361	4499	0.490771					NO	NO	1.729	2	NO
46	20200926wash14	5%ACN 0.5%FA							0.296	10	0								2	NO
47	20200926L1017D1_10	L1017D1 20ug F9			5018	3.49	241.117	5018	368.816	7814	0.65376					NO	YES	2.723	2	NO
48	20200926L1017D1_11	L1017D1 20ug F10			1232.89	3.49	427.107	11038	284.987	8812	1.49869					NO	NO	1.587	2	NO
49	20200926L1017D1_12	L1017D1 20ug F11			374.019	3.49	537.72	11930	248.051	5330	2.16778					NO	NO	2.243	2	NO
50	20200926L1017D1_13	L1017D1 20ug F12			20274	3.49	1011.46	20274	219.703	4127	4.60377					NO	NO	1.975	2	NO
51	20200926wash15	5%ACN 0.5%FA			10	3.46	0.623	10	0.048	8	12.9792					NO	YES	2.806	2	NO
Compound 21: LAMP1_TVESITDIR(H)
	Name	Sample Text	Type	Std. Conc	S/N	RT	Area	Height	IS Area	IS Height	Response	Conc.	%Dev	%Rec	Mod.Comment	Sig/Noise Flag	1º Ratio Flag	1º Ratio (Actual)	1º Ratio (Pred)	R.T. Tolerance Flag	2º Ratio Flag	2º Ratio (Actual)	2º Ratio (Pred)
1	20200926L791D1_1	L791D1 20ug PNS			351.623	4.23	5473.56	130564			5473.56					NO	NO	2.572	3.183	NO
2	20200926L791D1_2	L791D1 20ug F1			1461.42	4.23	5201.38	127277			5201.38					NO	NO	2.82	3.183	NO
3	20200926L791D1_3	L791D1 20ug F2			268.668	4.24	4927.23	119388			4927.23					NO	NO	2.671	3.183	NO
4	20200926wash3	5%ACN 0.5%FA			9	4.27	0.152	9			0.152					NO	YES	1.31	3.183	NO
5	20200926L791D1_4	L791D1 20ug F3			208.368	4.24	4585.51	103855			4585.51					NO	NO	3.022	3.183	NO
6	20200926L791D1_5	L791D1 20ug F4			395.541	4.24	4664.62	104204			4664.62					NO	NO	2.844	3.183	NO
7	20200926L791D1_6	L791D1 20ug F5			160.969	4.23	3899.8	87943			3899.8					NO	NO	2.75	3.183	NO
8	20200926wash4	5%ACN 0.5%FA			4	4.29	0.06	4			0.06					NO	YES	0.225	3.183	NO
9	20200926L791D1_7	L791D1 20ug F6			203.105	4.23	3556.31	78968			3556.31					NO	NO	3.316	3.183	NO
10	20200926L791D1_8	L791D1 20ug F7			40.401	4.24	3499.94	77716			3499.94					NO	NO	3.272	3.183	NO
11	20200926L791D1_9	L791D1 20ug F8			13.265	4.24	3208.71	69662			3208.71					NO	NO	3.105	3.183	NO
12	20200926wash5	5%ACN 0.5%FA			15	4.19	0.235	15			0.235					NO	YES	5	3.183	NO
13	20200926L791D1_10	L791D1 20ug F9			5.535	4.24	2950.79	71695			2950.79					NO	NO	3.118	3.183	NO
14	20200926L791D1_11	L791D1 20ug F10			199.493	4.24	2532.14	55767			2532.14					NO	NO	3.227	3.183	NO
15	20200926L791D1_12	L791D1 20ug F11			136.077	4.24	2207.84	45629			2207.84					NO	NO	2.84	3.183	NO
16	20200926L791D1_13	L791D1 20ug F12			251.572	4.24	1873.31	39995			1873.31					NO	NO	3.133	3.183	NO
17	20200926wash6	5%ACN 0.5%FA			7	4.26	0.111	7			0.111					NO	YES	0.437	3.183	NO
18	20200926L369D1_1	L369D1 20ug PNS			192.951	4.24	1992.39	52641			1992.39					NO	NO	2.473	3.183	NO
19	20200926L369D1_2	L369D1 20ug F1			157.068	4.24	1883.06	45716			1883.06					NO	NO	2.631	3.183	NO
20	20200926L369D1_3	L369D1 20ug F2			201.305	4.24	1522.82	30867			1522.82					NO	NO	2.714	3.183	NO
21	20200926wash8	5%ACN 0.5%FA			9	4.27	0.33	9			0.33					NO	NO	2.705	3.183	NO
22	20200926L369D1_4	L369D1 20ug F3			95.513	4.23	1405.17	28632			1405.17					NO	NO	3.725	3.183	NO
23	20200926L369D1_5	L369D1 20ug F4			4035.82	4.23	1426.34	31370			1426.34					NO	NO	3.847	3.183	NO
24	20200926L369D1_6	L369D1 20ug F5			31.794	4.23	1180.07	25657			1180.07					NO	NO	3.073	3.183	NO
25	20200926wash9	5%ACN 0.5%FA			12	4.19	0.208	12			0.208					NO	YES	0.658	3.183	NO
26	20200926L369D1_7	L369D1 20ug F6			22.575	4.24	1237.22	29135			1237.22					NO	NO	3.332	3.183	NO
27	20200926L369D1_8	L369D1 20ug F7			118.839	4.23	1101.98	25810			1101.98					NO	NO	3.061	3.183	NO
28	20200926L369D1_9	L369D1 20ug F8			25.015	4.23	915.45	19187			915.45					NO	NO	3.368	3.183	NO
29	20200926wash10	5%ACN 0.5%FA																	3.183	NO
30	20200926L369D1_10	L369D1 20ug F9			259.36	4.24	874.308	21986			874.308					NO	NO	3.428	3.183	NO
31	20200926L369D1_11	L369D1 20ug F10			211.038	4.23	846.267	18632			846.267					NO	NO	3.586	3.183	NO
32	20200926L369D1_12	L369D1 20ug F11			78.663	4.24	721.688	16816			721.688					NO	NO	3.807	3.183	NO
33	20200926L369D1_13	L369D1 20ug F12			71.638	4.23	783.235	16024			783.235					NO	NO	3.817	3.183	NO
34	20200926wash11	5%ACN 0.5%FA			10	4.26	0.178	10			0.178					NO	YES	1.099	3.183	NO
35	20200926L1017D1_1	L1017D1 20ug PNS			16.855	4.23	773.15	17742			773.15					NO	NO	2.682	3.183	NO
36	20200926L1017D1_2	L1017D1 20ug F1			93.89	4.23	747.937	17005			747.937					NO	NO	3.189	3.183	NO
37	20200926L1017D1_3	L1017D1 20ug F2			123.509	4.23	679.839	16533			679.839					NO	NO	2.764	3.183	NO
38	20200926wash12	5%ACN 0.5%FA			9	4.27	0.195	9			0.195					NO	YES	0.84	3.183	NO
39	20200926L1017D1_4	L1017D1 20ug F3			56.03	4.22	858.802	17850			858.802					NO	NO	3.368	3.183	NO
40	20200926L1017D1_5	L1017D1 20ug F4			222.681	4.22	802.886	19980			802.886					NO	NO	3.541	3.183	NO
41	20200926L1017D1_6	L1017D1 20ug F5			62.529	4.22	806.176	16698			806.176					NO	NO	3.116	3.183	NO
42	20200926wash13	5%ACN 0.5%FA			2.863	4.23	0.558	12			0.558					NO	YES	1.696	3.183	NO
43	20200926L1017D1_7	L1017D1 20ug F6			28.85	4.23	811.717	17921			811.717					NO	NO	3.444	3.183	NO
44	20200926L1017D1_8	L1017D1 20ug F7			57.649	4.22	797.203	19413			797.203					NO	NO	3.288	3.183	NO
45	20200926L1017D1_9	L1017D1 20ug F8			6456.71	4.22	791.916	20231			791.916					NO	NO	3.672	3.183	NO
46	20200926wash14	5%ACN 0.5%FA			7	4.27	0.116	7			0.116					NO	YES	0.67	3.183	NO
47	20200926L1017D1_10	L1017D1 20ug F9			743.131	4.22	800.754	16602			800.754					NO	NO	3.281	3.183	NO
48	20200926L1017D1_11	L1017D1 20ug F10			320.796	4.24	806.886	15780			806.886					NO	NO	3.816	3.183	NO
49	20200926L1017D1_12	L1017D1 20ug F11			276.145	4.23	687.224	15047			687.224					NO	YES	6.883	3.183	NO
50	20200926L1017D1_13	L1017D1 20ug F12			151.745	4.23	675.177	15338			675.177					NO	NO	3.088	3.183	NO
51	20200926wash15	5%ACN 0.5%FA			0.913	4.29	0.047	3			0.047					NO	YES	0.405	3.183	NO
Compound 22: LAMP1_TVESITDIR
	Name	Sample Text	Type	Std. Conc	S/N	RT	Area	Height	IS Area	IS Height	Response	Conc.	%Dev	%Rec	Mod.Comment	Sig/Noise Flag	1º Ratio Flag	1º Ratio (Actual)	1º Ratio (Pred)	R.T. Tolerance Flag	2º Ratio Flag	2º Ratio (Actual)	2º Ratio (Pred)
1	20200926L791D1_1	L791D1 20ug PNS			361.385	4.24	4150.43	99462	5473.56	130564	0.758269					NO	NO	2.852	3.1	NO
2	20200926L791D1_2	L791D1 20ug F1			44.353	4.24	1979.78	45981	5201.38	127277	0.380626					NO	NO	3.252	3.1	NO
3	20200926L791D1_3	L791D1 20ug F2			142.386	4.23	3575.56	85343	4927.23	119388	0.725673					NO	NO	3.019	3.1	NO
4	20200926wash3	5%ACN 0.5%FA							0.152	9	0								3.1	NO
5	20200926L791D1_4	L791D1 20ug F3			62.511	4.24	3840.54	89559	4585.51	103855	0.83754					NO	NO	2.945	3.1	NO
6	20200926L791D1_5	L791D1 20ug F4			350.352	4.24	6279.41	138922	4664.62	104204	1.34618					NO	NO	3.278	3.1	NO
7	20200926L791D1_6	L791D1 20ug F5			264.785	4.24	5134.19	120601	3899.8	87943	1.31653					NO	NO	2.704	3.1	NO
8	20200926wash4	5%ACN 0.5%FA			7	4.26	0.073	7	0.06	4	1.21667					NO	YES	0.497	3.1	NO
9	20200926L791D1_7	L791D1 20ug F6			64.145	4.23	3268.17	74921	3556.31	78968	0.918976					NO	NO	2.95	3.1	NO
10	20200926L791D1_8	L791D1 20ug F7			96.814	4.23	2935.28	61206	3499.94	77716	0.838667					NO	NO	3.374	3.1	NO
11	20200926L791D1_9	L791D1 20ug F8			116.062	4.23	2549.82	56675	3208.71	69662	0.794654					NO	NO	3.058	3.1	NO
12	20200926wash5	5%ACN 0.5%FA			1	4.25	0.004	1	0.235	15	0.0170213					NO	YES	0.002	3.1	NO
13	20200926L791D1_10	L791D1 20ug F9			164.557	4.24	2197.21	49960	2950.79	71695	0.744618					NO	NO	2.871	3.1	NO
14	20200926L791D1_11	L791D1 20ug F10			28.652	4.24	1853.17	38499	2532.14	55767	0.731861					NO	NO	3.669	3.1	NO
15	20200926L791D1_12	L791D1 20ug F11			58.182	4.24	1479.38	28817	2207.84	45629	0.670059					NO	NO	2.848	3.1	NO
16	20200926L791D1_13	L791D1 20ug F12			116.16	4.24	1128.33	25118	1873.31	39995	0.602317					NO	NO	3.319	3.1	NO
17	20200926wash6	5%ACN 0.5%FA			2.511	4.32	0.342	10	0.111	7	3.08108					NO	NO	2.311	3.1	NO
18	20200926L369D1_1	L369D1 20ug PNS			59.697	4.24	1377.85	32248	1992.39	52641	0.691556					NO	NO	3.394	3.1	NO
19	20200926L369D1_2	L369D1 20ug F1			19.33	4.24	472.672	10510	1883.06	45716	0.251013					NO	YES	4.494	3.1	NO
20	20200926L369D1_3	L369D1 20ug F2			41.826	4.24	803.648	19133	1522.82	30867	0.527737					NO	NO	3.43	3.1	NO
21	20200926wash8	5%ACN 0.5%FA			2.977	4.17	0.523	9	0.33	9	1.58485					NO	NO	2.696	3.1	NO
22	20200926L369D1_4	L369D1 20ug F3			139.156	4.24	1097.06	26287	1405.17	28632	0.780731					NO	NO	3.377	3.1	NO
23	20200926L369D1_5	L369D1 20ug F4			289.585	4.24	2094.96	47681	1426.34	31370	1.46877					NO	NO	3.726	3.1	NO
24	20200926L369D1_6	L369D1 20ug F5			32.92	4.23	1600.97	32109	1180.07	25657	1.35668					NO	NO	3.231	3.1	NO
25	20200926wash9	5%ACN 0.5%FA			2	4.28	0.014	2	0.208	12	0.0673077					NO	YES	2	3.1	NO
26	20200926L369D1_7	L369D1 20ug F6			117.996	4.23	1184.88	26824	1237.22	29135	0.95769					NO	NO	2.881	3.1	NO
27	20200926L369D1_8	L369D1 20ug F7			180.903	4.24	1149.66	27305	1101.98	25810	1.04327					NO	NO	3.171	3.1	NO
28	20200926L369D1_9	L369D1 20ug F8			86.892	4.24	881.704	21840	915.45	19187	0.963137					NO	NO	2.899	3.1	NO
29	20200926wash10	5%ACN 0.5%FA									#DIV/0!								3.1	NO
30	20200926L369D1_10	L369D1 20ug F9			21.014	4.24	872.312	23400	874.308	21986	0.997717					NO	YES	4.04	3.1	NO
31	20200926L369D1_11	L369D1 20ug F10			85.135	4.24	681.743	14033	846.267	18632	0.805589					NO	NO	3.159	3.1	NO
32	20200926L369D1_12	L369D1 20ug F11			9.466	4.25	511.622	10688	721.688	16816	0.708924					NO	YES	5.222	3.1	NO
33	20200926L369D1_13	L369D1 20ug F12			4.546	4.23	272.73	5715	783.235	16024	0.34821					NO	NO	3.727	3.1	NO
34	20200926wash11	5%ACN 0.5%FA							0.178	10	0								3.1	NO
35	20200926L1017D1_1	L1017D1 20ug PNS			14130	4.23	554.566	14130	773.15	17742	0.717281					NO	YES	5.395	3.1	NO
36	20200926L1017D1_2	L1017D1 20ug F1			6.855	4.23	112.936	2279	747.937	17005	0.150997					NO	YES	1.652	3.1	NO
37	20200926L1017D1_3	L1017D1 20ug F2			6.189	4.22	304.084	5580	679.839	16533	0.447288					NO	YES	4.078	3.1	NO
38	20200926wash12	5%ACN 0.5%FA			7	4.22	0.435	7	0.195	9	2.23077					NO	NO	3.271	3.1	NO
39	20200926L1017D1_4	L1017D1 20ug F3			66.039	4.23	695.981	17158	858.802	17850	0.810409					NO	NO	3.584	3.1	NO
40	20200926L1017D1_5	L1017D1 20ug F4			34.644	4.23	1306.51	27242	802.886	19980	1.62726					NO	NO	3.081	3.1	NO
41	20200926L1017D1_6	L1017D1 20ug F5			126.687	4.23	1160.93	25958	806.176	16698	1.44005					NO	YES	4.086	3.1	NO
42	20200926wash13	5%ACN 0.5%FA			2.236	4.35	0.113	7	0.558	12	0.202509					NO	YES	1.215	3.1	NO
43	20200926L1017D1_7	L1017D1 20ug F6			46.797	4.23	720.376	18558	811.717	17921	0.887472					NO	NO	3.852	3.1	NO
44	20200926L1017D1_8	L1017D1 20ug F7			52.849	4.22	565.1	14070	797.203	19413	0.708853					NO	NO	3.087	3.1	NO
45	20200926L1017D1_9	L1017D1 20ug F8			3.136	4.24	668.745	14108	791.916	20231	0.844465					NO	YES	4.415	3.1	NO
46	20200926wash14	5%ACN 0.5%FA			8	4.25	0.257	8	0.116	7	2.21552					NO	NO	2.921	3.1	NO
47	20200926L1017D1_10	L1017D1 20ug F9			58.025	4.23	479.205	14843	800.754	16602	0.598442					NO	NO	3.331	3.1	NO
48	20200926L1017D1_11	L1017D1 20ug F10			22.381	4.22	344.195	9162	806.886	15780	0.426572					NO	NO	3.496	3.1	NO
49	20200926L1017D1_12	L1017D1 20ug F11			28.756	4.24	254.498	5308	687.224	15047	0.370328					NO	NO	3.383	3.1	NO
50	20200926L1017D1_13	L1017D1 20ug F12			13.04	4.23	237.571	4935	675.177	15338	0.351865					NO	NO	2.313	3.1	NO
51	20200926wash15	5%ACN 0.5%FA			16	4.22	0.273	16	0.047	3	5.80851					NO	YES	1.119	3.1	NO
Compound 23: Rab7_ATIGADFLTK(H)
	Name	Sample Text	Type	Std. Conc	S/N	RT	Area	Height	IS Area	IS Height	Response	Conc.	%Dev	%Rec	Mod.Comment	Sig/Noise Flag	1º Ratio Flag	1º Ratio (Actual)	1º Ratio (Pred)	R.T. Tolerance Flag	2º Ratio Flag	2º Ratio (Actual)	2º Ratio (Pred)
1	20200926L791D1_1	L791D1 20ug PNS			115.716	5.66	5511.32	94567			5511.32					NO	NO	0.927	1	NO
2	20200926L791D1_2	L791D1 20ug F1			161.411	5.67	4988.07	90057			4988.07					NO	NO	0.891	1	NO
3	20200926L791D1_3	L791D1 20ug F2			117.728	5.66	4980.53	83271			4980.53					NO	NO	0.946	1	NO
4	20200926wash3	5%ACN 0.5%FA			9.491	5.66	6.02	210			6.02					NO	YES	0.226	1	NO
5	20200926L791D1_4	L791D1 20ug F3			134.954	5.67	4470.1	81488			4470.1					NO	NO	0.858	1	NO
6	20200926L791D1_5	L791D1 20ug F4			151.776	5.67	4082.98	71715			4082.98					NO	NO	0.947	1	NO
7	20200926L791D1_6	L791D1 20ug F5			89.822	5.66	3792.23	68080			3792.23					NO	NO	0.949	1	NO
8	20200926wash4	5%ACN 0.5%FA			8	5.7	0.114	8			0.114					NO	YES	0.003	1	NO
9	20200926L791D1_7	L791D1 20ug F6			133.491	5.66	3491.38	57644			3491.38					NO	NO	0.986	1	NO
10	20200926L791D1_8	L791D1 20ug F7			131.476	5.66	3301.24	62409			3301.24					NO	NO	1.014	1	NO
11	20200926L791D1_9	L791D1 20ug F8			129.33	5.67	2996.7	53371			2996.7					NO	NO	1.009	1	NO
12	20200926wash5	5%ACN 0.5%FA			11	5.68	0.461	11			0.461					NO	YES	0.265	1	NO
13	20200926L791D1_10	L791D1 20ug F9			121.766	5.66	2708.54	50192			2708.54					NO	NO	0.947	1	NO
14	20200926L791D1_11	L791D1 20ug F10			155.575	5.67	2493.39	42951			2493.39					NO	NO	1.097	1	NO
15	20200926L791D1_12	L791D1 20ug F11			98.979	5.67	2053.27	33678			2053.27					NO	NO	0.957	1	NO
16	20200926L791D1_13	L791D1 20ug F12			58.13	5.67	1975.05	33823			1975.05					NO	NO	1.067	1	NO
17	20200926wash6	5%ACN 0.5%FA			1.317	5.73	0.093	4			0.093					NO	YES	0.009	1	NO
18	20200926L369D1_1	L369D1 20ug PNS			131.574	5.68	1927.65	32222			1927.65					NO	NO	1.052	1	NO
19	20200926L369D1_2	L369D1 20ug F1			70.543	5.67	1734.67	29181			1734.67					NO	NO	1.29	1	NO
20	20200926L369D1_3	L369D1 20ug F2			42.885	5.67	1506.05	26795			1506.05					NO	NO	1.196	1	NO
21	20200926wash8	5%ACN 0.5%FA			6	5.74	0.313	6			0.313					NO	YES	0.056	1	NO
22	20200926L369D1_4	L369D1 20ug F3			102.757	5.66	1321.68	23039			1321.68					NO	NO	1.226	1	NO
23	20200926L369D1_5	L369D1 20ug F4			39.264	5.66	1267.48	22230			1267.48					NO	YES	1.481	1	NO
24	20200926L369D1_6	L369D1 20ug F5			106.759	5.67	1079.09	17528			1079.09					NO	YES	1.485	1	NO
25	20200926wash9	5%ACN 0.5%FA			1.49	5.69	0.251	7			0.251					NO	YES	0.04	1	NO
26	20200926L369D1_7	L369D1 20ug F6			122.122	5.67	941.052	16105			941.052					NO	YES	1.336	1	NO
27	20200926L369D1_8	L369D1 20ug F7			105.822	5.67	971.215	15609			971.215					NO	YES	1.755	1	NO
28	20200926L369D1_9	L369D1 20ug F8			53.404	5.67	872.467	17594			872.467					NO	YES	1.655	1	NO
29	20200926wash10	5%ACN 0.5%FA			6	5.9	0.135	6			0.135					NO	YES	16.875	1	NO
30	20200926L369D1_10	L369D1 20ug F9			74.083	5.67	819.791	14153			819.791					NO	YES	1.552	1	NO
31	20200926L369D1_11	L369D1 20ug F10			37.254	5.67	704.618	12296			704.618					NO	YES	1.586	1	NO
32	20200926L369D1_12	L369D1 20ug F11			35.186	5.65	684.977	9977			684.977					NO	YES	2.253	1	NO
33	20200926L369D1_13	L369D1 20ug F12			15.754	5.66	787.48	14981			787.48					NO	YES	1.851	1	NO
34	20200926wash11	5%ACN 0.5%FA			1.853	5.68	0.547	7			0.547					NO	YES	0.377	1	NO
35	20200926L1017D1_1	L1017D1 20ug PNS			50.13	5.66	674.462	11943			674.462					NO	YES	2.384	1	NO
36	20200926L1017D1_2	L1017D1 20ug F1			62.906	5.66	756.632	13261			756.632					NO	YES	2.559	1	NO
37	20200926L1017D1_3	L1017D1 20ug F2			28.343	5.66	628.329	11044			628.329					NO	YES	2.139	1	NO
38	20200926wash12	5%ACN 0.5%FA			2.263	5.81	0.161	7			0.161					NO	YES	0.04	1	NO
39	20200926L1017D1_4	L1017D1 20ug F3			66.868	5.65	647.33	11484			647.33					NO	YES	1.835	1	NO
40	20200926L1017D1_5	L1017D1 20ug F4			130.09	5.65	628.547	13376			628.547					NO	YES	1.933	1	NO
41	20200926L1017D1_6	L1017D1 20ug F5			37.843	5.64	636.168	11096			636.168					NO	YES	2.73	1	NO
42	20200926wash13	5%ACN 0.5%FA			2.776	5.72	0.131	12			0.131					NO	YES	0.406	1	NO
43	20200926L1017D1_7	L1017D1 20ug F6			69.313	5.65	721.872	14867			721.872					NO	YES	2.171	1	NO
44	20200926L1017D1_8	L1017D1 20ug F7			7.255	5.65	658.518	11135			658.518					NO	YES	2.417	1	NO
45	20200926L1017D1_9	L1017D1 20ug F8			232.746	5.65	673.688	12451			673.688					NO	YES	1.572	1	NO
46	20200926wash14	5%ACN 0.5%FA			2.24	5.64	0.598	8			0.598					NO	YES	2.106	1	NO
47	20200926L1017D1_10	L1017D1 20ug F9			89.85	5.65	708.986	12330			708.986					NO	YES	2.711	1	NO
48	20200926L1017D1_11	L1017D1 20ug F10			29.831	5.65	725.391	11656			725.391					NO	YES	1.854	1	NO
49	20200926L1017D1_12	L1017D1 20ug F11			16.844	5.65	649.187	12534			649.187					NO	YES	2.689	1	NO
50	20200926L1017D1_13	L1017D1 20ug F12			17.249	5.64	573.869	7811			573.869					NO	YES	2.205	1	NO
51	20200926wash15	5%ACN 0.5%FA			5	5.74	0.106	5			0.106					NO	YES	0.089	1	NO
Compound 24: Rab7_ATIGADFLTK
	Name	Sample Text	Type	Std. Conc	S/N	RT	Area	Height	IS Area	IS Height	Response	Conc.	%Dev	%Rec	Mod.Comment	Sig/Noise Flag	1º Ratio Flag	1º Ratio (Actual)	1º Ratio (Pred)	R.T. Tolerance Flag	2º Ratio Flag	2º Ratio (Actual)	2º Ratio (Pred)
1	20200926L791D1_1	L791D1 20ug PNS			67.778	5.67	3714.1	64526	5511.32	94567	0.673904					NO	NO	0.961	1	NO
2	20200926L791D1_2	L791D1 20ug F1			93.663	5.67	2147.79	37624	4988.07	90057	0.430585					NO	NO	0.821	1	NO
3	20200926L791D1_3	L791D1 20ug F2			116.255	5.67	2455.54	38673	4980.53	83271	0.493028					NO	NO	0.83	1	NO
4	20200926wash3	5%ACN 0.5%FA			1.836	5.74	0.437	13	6.02	210	0.0725914					NO	YES	0.014	1	NO
5	20200926L791D1_4	L791D1 20ug F3			78.558	5.67	3287.18	51564	4470.1	81488	0.735372					NO	NO	0.869	1	NO
6	20200926L791D1_5	L791D1 20ug F4			67.453	5.67	4820.5	80490	4082.98	71715	1.18063					NO	NO	0.862	1	NO
7	20200926L791D1_6	L791D1 20ug F5			151.857	5.67	4497.77	73534	3792.23	68080	1.18605					NO	NO	1	1	NO
8	20200926wash4	5%ACN 0.5%FA			28	5.69	0.304	28	0.114	8	2.66667					NO	YES	0.009	1	NO
9	20200926L791D1_7	L791D1 20ug F6			1748.13	5.67	3147.66	55744	3491.38	57644	0.901552					NO	NO	0.897	1	NO
10	20200926L791D1_8	L791D1 20ug F7			23.583	5.67	2576.02	43328	3301.24	62409	0.780318					NO	NO	0.894	1	NO
11	20200926L791D1_9	L791D1 20ug F8			116.393	5.67	2444.75	41358	2996.7	53371	0.815814					NO	NO	1.051	1	NO
12	20200926wash5	5%ACN 0.5%FA							0.461	11	0								1	NO
13	20200926L791D1_10	L791D1 20ug F9			110.343	5.68	2273.58	38840	2708.54	50192	0.839412					NO	NO	1.221	1	NO
14	20200926L791D1_11	L791D1 20ug F10			275.853	5.67	2208.67	35969	2493.39	42951	0.88581					NO	NO	1.058	1	NO
15	20200926L791D1_12	L791D1 20ug F11			330.266	5.67	2054.78	36314	2053.27	33678	1.00073					NO	NO	1.198	1	NO
16	20200926L791D1_13	L791D1 20ug F12			51.703	5.67	1344.58	22669	1975.05	33823	0.680782					NO	NO	1.15	1	NO
17	20200926wash6	5%ACN 0.5%FA			8	5.85	0.192	8	0.093	4	2.06452					NO	YES	0.061	1	NO
18	20200926L369D1_1	L369D1 20ug PNS			115.661	5.67	1257.31	23964	1927.65	32222	0.652247					NO	NO	1.02	1	NO
19	20200926L369D1_2	L369D1 20ug F1			37.33	5.68	630.6	9958	1734.67	29181	0.363528					NO	NO	1.13	1	NO
20	20200926L369D1_3	L369D1 20ug F2			43.455	5.66	552.619	8729	1506.05	26795	0.366934					NO	NO	1.158	1	NO
21	20200926wash8	5%ACN 0.5%FA			6	5.85	0.149	6	0.313	6	0.476038					NO	NO	1.064	1	NO
22	20200926L369D1_4	L369D1 20ug F3			38.07	5.67	916.223	16045	1321.68	23039	0.693224					NO	YES	1.707	1	NO
23	20200926L369D1_5	L369D1 20ug F4			29.71	5.68	1430.67	21847	1267.48	22230	1.12876					NO	YES	1.462	1	NO
24	20200926L369D1_6	L369D1 20ug F5			32.265	5.67	1386.39	22541	1079.09	17528	1.28477					NO	YES	1.439	1	NO
25	20200926wash9	5%ACN 0.5%FA			4	5.83	0.093	4	0.251	7	0.370518					NO	YES	0.077	1	NO
26	20200926L369D1_7	L369D1 20ug F6			48.475	5.67	1140.88	17455	941.052	16105	1.21234					NO	YES	1.884	1	NO
27	20200926L369D1_8	L369D1 20ug F7			50.932	5.67	1096.11	19902	971.215	15609	1.1286					NO	YES	1.447	1	NO
28	20200926L369D1_9	L369D1 20ug F8			13539	5.66	835.494	13539	872.467	17594	0.957622					NO	YES	1.527	1	NO
29	20200926wash10	5%ACN 0.5%FA			3.641	5.61	0.272	8	0.135	6	2.01481					NO	YES	0.162	1	NO
30	20200926L369D1_10	L369D1 20ug F9			92.144	5.67	714.688	10866	819.791	14153	0.871793					NO	YES	2.063	1	NO
31	20200926L369D1_11	L369D1 20ug F10			93.488	5.67	354.467	8720	704.618	12296	0.503063					NO	YES	1.685	1	NO
32	20200926L369D1_12	L369D1 20ug F11			18.348	5.68	374.329	6459	684.977	9977	0.546484					NO	YES	2.348	1	NO
33	20200926L369D1_13	L369D1 20ug F12			23.797	5.66	341.959	6564	787.48	14981	0.434245					NO	YES	1.972	1	NO
34	20200926wash11	5%ACN 0.5%FA			1.429	5.79	0.144	6	0.547	7	0.263254					NO	YES	0.306	1	NO
35	20200926L1017D1_1	L1017D1 20ug PNS			23.159	5.66	428.354	7034	674.462	11943	0.635105					NO	YES	1.622	1	NO
36	20200926L1017D1_2	L1017D1 20ug F1			28.126	5.65	226.214	3577	756.632	13261	0.298975					NO	YES	1.772	1	NO
37	20200926L1017D1_3	L1017D1 20ug F2			15.19	5.66	312.798	5572	628.329	11044	0.497825					NO	YES	1.825	1	NO
38	20200926wash12	5%ACN 0.5%FA			1.919	5.67	0.214	9	0.161	7	1.32919					NO	YES	0.097	1	NO
39	20200926L1017D1_4	L1017D1 20ug F3			111.651	5.66	326.505	5774	647.33	11484	0.504387					NO	YES	1.998	1	NO
40	20200926L1017D1_5	L1017D1 20ug F4			60.53	5.65	884.333	15124	628.547	13376	1.40695					NO	YES	2.158	1	NO
41	20200926L1017D1_6	L1017D1 20ug F5			35.604	5.65	857.333	14691	636.168	11096	1.34765					NO	YES	2.572	1	NO
42	20200926wash13	5%ACN 0.5%FA			2	5.64	0.029	2	0.131	12	0.221374					NO	YES	0.293	1	NO
43	20200926L1017D1_7	L1017D1 20ug F6			17.393	5.65	660.945	10414	721.872	14867	0.915599					NO	YES	2.288	1	NO
44	20200926L1017D1_8	L1017D1 20ug F7			18.411	5.64	658.226	11635	658.518	11135	0.999557					NO	YES	2.554	1	NO
45	20200926L1017D1_9	L1017D1 20ug F8			20.386	5.65	617.786	11186	673.688	12451	0.917021					NO	YES	2.081	1	NO
46	20200926wash14	5%ACN 0.5%FA			5.195	5.68	1.074	51	0.598	8	1.79599					NO	YES	1.329	1	NO
47	20200926L1017D1_10	L1017D1 20ug F9			8490	5.66	460.546	8490	708.986	12330	0.649584					NO	YES	2.352	1	NO
48	20200926L1017D1_11	L1017D1 20ug F10			96.195	5.66	384.249	6756	725.391	11656	0.529713					NO	YES	1.632	1	NO
49	20200926L1017D1_12	L1017D1 20ug F11			26.492	5.66	263.766	4718	649.187	12534	0.406302					NO	YES	1.613	1	NO
50	20200926L1017D1_13	L1017D1 20ug F12			19.147	5.65	302.607	4410	573.869	7811	0.52731					NO	YES	1.823	1	NO
51	20200926wash15	5%ACN 0.5%FA			4	5.7	0.093	4	0.106	5	0.877358					NO	YES	0.684	1	NO
Compound 25: Rab7_VIILGDSGVGK(H)
	Name	Sample Text	Type	Std. Conc	S/N	RT	Area	Height	IS Area	IS Height	Response	Conc.	%Dev	%Rec	Mod.Comment	Sig/Noise Flag	1º Ratio Flag	1º Ratio (Actual)	1º Ratio (Pred)	R.T. Tolerance Flag	2º Ratio Flag	2º Ratio (Actual)	2º Ratio (Pred)
1	20200926L791D1_1	L791D1 20ug PNS			13.033	4.97	5987.89	118051			5987.89					NO	NO	1.097	1	NO
2	20200926L791D1_2	L791D1 20ug F1			280.594	4.97	5511.47	106611			5511.47					NO	NO	1.003	1	NO
3	20200926L791D1_3	L791D1 20ug F2			164.854	4.97	5007.52	100573			5007.52					NO	NO	0.995	1	NO
4	20200926wash3	5%ACN 0.5%FA			8	5.04	0.089	8			0.089					NO	NO	0.706	1	NO
5	20200926L791D1_4	L791D1 20ug F3			215.258	4.97	4947.78	102544			4947.78					NO	NO	1.059	1	NO
6	20200926L791D1_5	L791D1 20ug F4			138.635	4.98	4589.74	86295			4589.74					NO	NO	1.016	1	NO
7	20200926L791D1_6	L791D1 20ug F5			22.48	4.97	4315.05	80683			4315.05					NO	NO	1.034	1	NO
8	20200926wash4	5%ACN 0.5%FA																	1	NO
9	20200926L791D1_7	L791D1 20ug F6			121.422	4.97	3634.6	69224			3634.6					NO	NO	0.959	1	NO
10	20200926L791D1_8	L791D1 20ug F7			174.981	4.97	3389.82	63647			3389.82					NO	NO	0.947	1	NO
11	20200926L791D1_9	L791D1 20ug F8			148.851	4.97	3199.91	60674			3199.91					NO	NO	0.981	1	NO
12	20200926wash5	5%ACN 0.5%FA			3.829	4.99	0.072	4			0.072					NO	YES	0.45	1	NO
13	20200926L791D1_10	L791D1 20ug F9			201.914	4.97	2669.24	52026			2669.24					NO	NO	0.901	1	NO
14	20200926L791D1_11	L791D1 20ug F10			62.354	4.97	2599.93	52123			2599.93					NO	NO	0.967	1	NO
15	20200926L791D1_12	L791D1 20ug F11			45.465	4.97	2283.09	45225			2283.09					NO	NO	0.994	1	NO
16	20200926L791D1_13	L791D1 20ug F12			133.803	4.97	2099.24	48268			2099.24					NO	NO	0.983	1	NO
17	20200926wash6	5%ACN 0.5%FA			2.455	5.05	1.371	9			1.371					NO	YES	21.762	1	NO
18	20200926L369D1_1	L369D1 20ug PNS			5.618	4.96	1871.08	34961			1871.08					NO	NO	0.926	1	NO
19	20200926L369D1_2	L369D1 20ug F1			39.917	4.97	1661.95	37013			1661.95					NO	NO	0.936	1	NO
20	20200926L369D1_3	L369D1 20ug F2			55.715	4.96	1451.1	29535			1451.1					NO	NO	0.954	1	NO
21	20200926wash8	5%ACN 0.5%FA			1.682	5.05	0.038	4			0.038					NO	NO	0.731	1	NO
22	20200926L369D1_4	L369D1 20ug F3			46.001	4.97	1382.22	27996			1382.22					NO	NO	0.963	1	NO
23	20200926L369D1_5	L369D1 20ug F4			725.377	4.97	1190.59	22744			1190.59					NO	NO	0.922	1	NO
24	20200926L369D1_6	L369D1 20ug F5			21.006	4.97	1139.81	24294			1139.81					NO	NO	0.941	1	NO
25	20200926wash9	5%ACN 0.5%FA			4	4.97	0.038	4			0.038					NO	YES	0.362	1	NO
26	20200926L369D1_7	L369D1 20ug F6			24.032	4.96	1057.26	20851			1057.26					NO	NO	0.891	1	NO
27	20200926L369D1_8	L369D1 20ug F7			16.822	4.98	939.999	18686			939.999					NO	NO	0.846	1	NO
28	20200926L369D1_9	L369D1 20ug F8			30.591	4.97	819.921	15273			819.921					NO	NO	0.836	1	NO
29	20200926wash10	5%ACN 0.5%FA			4	4.88	0.036	4			0.036					NO	YES	0.134	1	NO
30	20200926L369D1_10	L369D1 20ug F9			27.554	4.97	785.278	16689			785.278					NO	NO	0.879	1	NO
31	20200926L369D1_11	L369D1 20ug F10			9.157	4.96	825.468	17335			825.468					NO	NO	0.924	1	NO
32	20200926L369D1_12	L369D1 20ug F11			44.581	4.97	709.294	16003			709.294					NO	NO	0.909	1	NO
33	20200926L369D1_13	L369D1 20ug F12			14.507	4.97	671.87	13371			671.87					NO	NO	0.937	1	NO
34	20200926wash11	5%ACN 0.5%FA			2	5.09	0.019	2			0.019					NO	YES	0.218	1	NO
35	20200926L1017D1_1	L1017D1 20ug PNS			40.506	4.97	679.724	12689			679.724					NO	NO	0.914	1	NO
36	20200926L1017D1_2	L1017D1 20ug F1			79.384	4.96	627.329	13083			627.329					NO	NO	0.988	1	NO
37	20200926L1017D1_3	L1017D1 20ug F2			10.434	4.97	593.066	13360			593.066					NO	NO	0.939	1	NO
38	20200926wash12	5%ACN 0.5%FA			2.356	4.97	0.207	7			0.207					NO	YES	0.367	1	NO
39	20200926L1017D1_4	L1017D1 20ug F3			127.352	4.97	686.045	15574			686.045					NO	NO	0.914	1	NO
40	20200926L1017D1_5	L1017D1 20ug F4			30.948	4.97	566.707	13179			566.707					NO	NO	0.808	1	NO
41	20200926L1017D1_6	L1017D1 20ug F5			14.878	4.97	622.541	12438			622.541					NO	NO	0.839	1	NO
42	20200926wash13	5%ACN 0.5%FA			9.918	4.86	0.656	15			0.656					NO	YES	4.524	1	NO
43	20200926L1017D1_7	L1017D1 20ug F6			40.48	4.97	606.599	13230			606.599					NO	NO	0.789	1	NO
44	20200926L1017D1_8	L1017D1 20ug F7			127.519	4.97	736.263	17665			736.263					NO	NO	0.81	1	NO
45	20200926L1017D1_9	L1017D1 20ug F8			24.664	4.97	628.372	13024			628.372					NO	NO	0.738	1	NO
46	20200926wash14	5%ACN 0.5%FA			6	5.08	0.156	6			0.156					NO	YES	0.637	1	NO
47	20200926L1017D1_10	L1017D1 20ug F9			20.205	4.97	683.875	13689			683.875					NO	NO	0.788	1	NO
48	20200926L1017D1_11	L1017D1 20ug F10			51.518	4.96	643.849	16479			643.849					NO	NO	0.889	1	NO
49	20200926L1017D1_12	L1017D1 20ug F11			104.058	4.97	650.022	13952			650.022					NO	NO	0.895	1	NO
50	20200926L1017D1_13	L1017D1 20ug F12			18.541	4.97	624.852	12920			624.852					NO	NO	0.838	1	NO
51	20200926wash15	5%ACN 0.5%FA			1.833	5.03	0.039	4			0.039					NO	YES	0.364	1	NO
Compound 26: Rab7_VIILGDSGVGK
	Name	Sample Text	Type	Std. Conc	S/N	RT	Area	Height	IS Area	IS Height	Response	Conc.	%Dev	%Rec	Mod.Comment	Sig/Noise Flag	1º Ratio Flag	1º Ratio (Actual)	1º Ratio (Pred)	R.T. Tolerance Flag	2º Ratio Flag	2º Ratio (Actual)	2º Ratio (Pred)
1	20200926L791D1_1	L791D1 20ug PNS			64.438	4.97	3848.46	70951	5987.89	118051	0.642707					NO	NO	0.926	1	NO
2	20200926L791D1_2	L791D1 20ug F1			74.939	4.97	2450.52	47118	5511.47	106611	0.444621					NO	NO	0.946	1	NO
3	20200926L791D1_3	L791D1 20ug F2			85.281	4.97	2607.32	53702	5007.52	100573	0.520681					NO	NO	0.917	1	NO
4	20200926wash3	5%ACN 0.5%FA			5	5.02	0.047	5	0.089	8	0.52809					NO	NO	0.825	1	NO
5	20200926L791D1_4	L791D1 20ug F3			111.442	4.98	3395.97	68765	4947.78	102544	0.686362					NO	NO	0.88	1	NO
6	20200926L791D1_5	L791D1 20ug F4			45.157	4.97	4826.71	90797	4589.74	86295	1.05163					NO	NO	0.905	1	NO
7	20200926L791D1_6	L791D1 20ug F5			18.406	4.97	4541.35	90567	4315.05	80683	1.05244					NO	NO	0.895	1	NO
8	20200926wash4	5%ACN 0.5%FA			1.588	4.97	0.045	5			#DIV/0!					NO	YES	0.137	1	NO
9	20200926L791D1_7	L791D1 20ug F6			66.605	4.98	2805.53	53385	3634.6	69224	0.771896					NO	NO	0.894	1	NO
10	20200926L791D1_8	L791D1 20ug F7			68.543	4.96	2692.93	55058	3389.82	63647	0.794417					NO	NO	0.89	1	NO
11	20200926L791D1_9	L791D1 20ug F8			88.382	4.97	2276.16	42348	3199.91	60674	0.711321					NO	NO	0.852	1	NO
12	20200926wash5	5%ACN 0.5%FA			1.36	4.98	0.054	6	0.072	4	0.75					NO	NO	0.818	1	NO
13	20200926L791D1_10	L791D1 20ug F9			28.601	4.97	1879.28	37542	2669.24	52026	0.70405					NO	NO	0.952	1	NO
14	20200926L791D1_11	L791D1 20ug F10			49.42	4.97	2004.13	43136	2599.93	52123	0.77084					NO	NO	0.914	1	NO
15	20200926L791D1_12	L791D1 20ug F11			101.463	4.97	1897.63	35583	2283.09	45225	0.831166					NO	NO	0.917	1	NO
16	20200926L791D1_13	L791D1 20ug F12			186.659	4.96	1325.84	24562	2099.24	48268	0.631583					NO	NO	0.842	1	NO
17	20200926wash6	5%ACN 0.5%FA			0.415	5.01	0.056	6	1.371	9	0.0408461					NO	YES	0.277	1	NO
18	20200926L369D1_1	L369D1 20ug PNS			7.832	4.97	1317.55	24079	1871.08	34961	0.704168					NO	NO	0.86	1	NO
19	20200926L369D1_2	L369D1 20ug F1			11.603	4.96	627.759	11006	1661.95	37013	0.377725					NO	NO	0.774	1	NO
20	20200926L369D1_3	L369D1 20ug F2			57.281	4.97	633.526	12850	1451.1	29535	0.436585					NO	NO	0.963	1	NO
21	20200926wash8	5%ACN 0.5%FA			2	5	0.022	2	0.038	4	0.578947					NO	YES	0.051	1	NO
22	20200926L369D1_4	L369D1 20ug F3			48.492	4.97	785.575	14253	1382.22	27996	0.568342					NO	NO	0.804	1	NO
23	20200926L369D1_5	L369D1 20ug F4			89.882	4.97	1363.44	28354	1190.59	22744	1.14519					NO	NO	0.847	1	NO
24	20200926L369D1_6	L369D1 20ug F5			46.172	4.97	1250.22	26670	1139.81	24294	1.09687					NO	NO	0.778	1	NO
25	20200926wash9	5%ACN 0.5%FA			4	5.12	0.056	4	0.038	4	1.47368					NO	YES	0.554	1	NO
26	20200926L369D1_7	L369D1 20ug F6			39.731	4.97	986.07	20911	1057.26	20851	0.932666					NO	NO	0.809	1	NO
27	20200926L369D1_8	L369D1 20ug F7			38.726	4.97	926.091	21691	939.999	18686	0.985204					NO	NO	0.791	1	NO
28	20200926L369D1_9	L369D1 20ug F8			6.842	4.96	634.595	11350	819.921	15273	0.773971					NO	YES	0.664	1	NO
29	20200926wash10	5%ACN 0.5%FA			12.084	5.01	0.171	13	0.036	4	4.75					NO	YES	1.965	1	NO
30	20200926L369D1_10	L369D1 20ug F9			18.769	4.96	521.354	10911	785.278	16689	0.66391					NO	NO	0.934	1	NO
31	20200926L369D1_11	L369D1 20ug F10			28.495	4.97	319.367	7474	825.468	17335	0.386892					NO	NO	0.872	1	NO
32	20200926L369D1_12	L369D1 20ug F11			67.237	4.97	356.682	8893	709.294	16003	0.502869					NO	YES	0.664	1	NO
33	20200926L369D1_13	L369D1 20ug F12			9.323	4.96	336.879	6284	671.87	13371	0.501405					NO	NO	0.859	1	NO
34	20200926wash11	5%ACN 0.5%FA			9	4.99	0.081	9	0.019	2	4.26316					NO	NO	0.89	1	NO
35	20200926L1017D1_1	L1017D1 20ug PNS			9.602	4.98	443.297	9473	679.724	12689	0.652172					NO	NO	0.721	1	NO
36	20200926L1017D1_2	L1017D1 20ug F1			10.899	4.97	218.819	4961	627.329	13083	0.348811					NO	NO	0.73	1	NO
37	20200926L1017D1_3	L1017D1 20ug F2			11.014	4.97	291.385	6529	593.066	13360	0.49132					NO	NO	0.793	1	NO
38	20200926wash12	5%ACN 0.5%FA			1.982	5.02	0.071	7	0.207	7	0.342995					NO	YES	0.592	1	NO
39	20200926L1017D1_4	L1017D1 20ug F3			17.351	4.97	292.806	6548	686.045	15574	0.426803					NO	NO	0.72	1	NO
40	20200926L1017D1_5	L1017D1 20ug F4			5.009	4.98	694.659	14456	566.707	13179	1.22578					NO	NO	0.732	1	NO
41	20200926L1017D1_6	L1017D1 20ug F5			59.022	4.96	691.28	14639	622.541	12438	1.11042					NO	NO	0.745	1	NO
42	20200926wash13	5%ACN 0.5%FA			9	5.08	0.092	9	0.656	15	0.140244					NO	NO	1.022	1	NO
43	20200926L1017D1_7	L1017D1 20ug F6			18.518	4.96	491.521	10710	606.599	13230	0.81029					NO	NO	0.717	1	NO
44	20200926L1017D1_8	L1017D1 20ug F7			28.514	4.96	515.41	9544	736.263	17665	0.700035					NO	NO	0.723	1	NO
45	20200926L1017D1_9	L1017D1 20ug F8			27.045	4.96	482.98	11356	628.372	13024	0.768621					NO	NO	0.723	1	NO
46	20200926wash14	5%ACN 0.5%FA			7	4.94	0.325	7	0.156	6	2.08333					NO	YES	0.419	1	NO
47	20200926L1017D1_10	L1017D1 20ug F9			16.302	4.96	381.655	7836	683.875	13689	0.558077					NO	NO	0.739	1	NO
48	20200926L1017D1_11	L1017D1 20ug F10			10.069	4.97	361.581	7623	643.849	16479	0.561593					NO	NO	0.725	1	NO
49	20200926L1017D1_12	L1017D1 20ug F11			22.684	4.97	305.535	7232	650.022	13952	0.470038					NO	NO	0.788	1	NO
50	20200926L1017D1_13	L1017D1 20ug F12			17.694	4.96	298.392	6887	624.852	12920	0.47754					NO	NO	0.85	1	NO
51	20200926wash15	5%ACN 0.5%FA			5	4.94	0.044	5	0.039	4	1.12821					NO	YES	0.135	1	NO
Compound 27: GRP78_ITITNDQNK(H)
	Name	Sample Text	Type	Std. Conc	S/N	RT	Area	Height	IS Area	IS Height	Response	Conc.	%Dev	%Rec	Mod.Comment	Sig/Noise Flag	1º Ratio Flag	1º Ratio (Actual)	1º Ratio (Pred)	R.T. Tolerance Flag	2º Ratio Flag	2º Ratio (Actual)	2º Ratio (Pred)
1	20200926L791D1_1	L791D1 20ug PNS			75.906	3.19	2982.63	66588			2982.63					NO	NO	1.795	1.6	NO	YES	1.775	1.24
2	20200926L791D1_2	L791D1 20ug F1			166.562	3.19	2956.4	71086			2956.4					NO	NO	1.605	1.6	NO	YES	1.709	1.24
3	20200926L791D1_3	L791D1 20ug F2			110.849	3.19	2599.97	67540			2599.97					NO	NO	1.711	1.6	NO	YES	1.883	1.24
4	20200926wash3	5%ACN 0.5%FA																	1.6	NO			1.24
5	20200926L791D1_4	L791D1 20ug F3			109.739	3.18	2425.38	68265			2425.38					NO	NO	1.576	1.6	NO	YES	1.796	1.24
6	20200926L791D1_5	L791D1 20ug F4			65.131	3.19	2161.36	51856			2161.36					NO	NO	1.458	1.6	NO	NO	1.564	1.24
7	20200926L791D1_6	L791D1 20ug F5			67.339	3.19	2261.61	55237			2261.61					NO	NO	1.732	1.6	NO	YES	2.212	1.24
8	20200926wash4	5%ACN 0.5%FA																	1.6	NO			1.24
9	20200926L791D1_7	L791D1 20ug F6			30.916	3.19	1918.09	53597			1918.09					NO	NO	1.424	1.6	NO	YES	1.815	1.24
10	20200926L791D1_8	L791D1 20ug F7			201.185	3.17	1565.59	41934			1565.59					NO	NO	1.303	1.6	NO	YES	1.75	1.24
11	20200926L791D1_9	L791D1 20ug F8			38.538	3.18	1431.58	41334			1431.58					NO	NO	1.485	1.6	NO	YES	1.74	1.24
12	20200926wash5	5%ACN 0.5%FA			19	3.16	0.236	19			0.236					NO	YES	2.248	1.6	NO	YES	2.776	1.24
13	20200926L791D1_10	L791D1 20ug F9			317.448	3.19	1651.91	42266			1651.91					NO	NO	1.805	1.6	NO	YES	2.382	1.24
14	20200926L791D1_11	L791D1 20ug F10			56.783	3.19	1439.72	40462			1439.72					NO	NO	1.314	1.6	NO	YES	1.744	1.24
15	20200926L791D1_12	L791D1 20ug F11			125.639	3.19	1199.6	31199			1199.6					NO	NO	1.423	1.6	NO	YES	1.823	1.24
16	20200926L791D1_13	L791D1 20ug F12			4587.57	3.19	1207.86	32430			1207.86					NO	NO	1.383	1.6	NO	YES	2.149	1.24
17	20200926wash6	5%ACN 0.5%FA																	1.6	NO			1.24
18	20200926L369D1_1	L369D1 20ug PNS			145.16	3.19	1128.77	31268			1128.77					NO	NO	1.962	1.6	NO	YES	1.911	1.24
19	20200926L369D1_2	L369D1 20ug F1			10.621	3.18	1051.99	25853			1051.99					NO	NO	1.662	1.6	NO	YES	2.176	1.24
20	20200926L369D1_3	L369D1 20ug F2			58.772	3.18	909.633	22338			909.633					NO	NO	1.178	1.6	NO	YES	2.638	1.24
21	20200926wash8	5%ACN 0.5%FA			10.567	3.22	0.711	22			0.711					NO	YES	3.591	1.6	NO	YES	101.571	1.24
22	20200926L369D1_4	L369D1 20ug F3			3182.34	3.18	725.178	20325			725.178					NO	NO	1.831	1.6	NO	YES	1.925	1.24
23	20200926L369D1_5	L369D1 20ug F4			16476	3.19	609.02	16476			609.02					NO	NO	1.339	1.6	NO	NO	1.444	1.24
24	20200926L369D1_6	L369D1 20ug F5			19.658	3.19	585.985	16436			585.985					NO	NO	1.167	1.6	NO	NO	1.375	1.24
25	20200926wash9	5%ACN 0.5%FA																	1.6	NO			1.24
26	20200926L369D1_7	L369D1 20ug F6			639.732	3.19	555.757	14069			555.757					NO	NO	1.207	1.6	NO	YES	1.963	1.24
27	20200926L369D1_8	L369D1 20ug F7			498.733	3.18	518.721	16066			518.721					NO	NO	1.632	1.6	NO	YES	2.512	1.24
28	20200926L369D1_9	L369D1 20ug F8			816.604	3.19	556.481	17838			556.481					NO	NO	1.299	1.6	NO	YES	1.913	1.24
29	20200926wash10	5%ACN 0.5%FA																	1.6	NO			1.24
30	20200926L369D1_10	L369D1 20ug F9			24.383	3.18	597.058	13245			597.058					NO	YES	2.457	1.6	NO	YES	1.956	1.24
31	20200926L369D1_11	L369D1 20ug F10			9.36	3.18	384.797	10146			384.797					NO	NO	1.949	1.6	NO	YES	1.791	1.24
32	20200926L369D1_12	L369D1 20ug F11			1577.62	3.18	367.308	9781			367.308					NO	NO	1.351	1.6	NO	YES	2.4	1.24
33	20200926L369D1_13	L369D1 20ug F12			12685	3.18	432.985	12685			432.985					NO	YES	2.248	1.6	NO	YES	4.768	1.24
34	20200926wash11	5%ACN 0.5%FA																	1.6	NO			1.24
35	20200926L1017D1_1	L1017D1 20ug PNS			33.848	3.18	379.95	10095			379.95					NO	NO	1.823	1.6	NO	YES	2.016	1.24
36	20200926L1017D1_2	L1017D1 20ug F1			39.596	3.18	296.987	8471			296.987					NO	YES	1.072	1.6	NO	YES	1.946	1.24
37	20200926L1017D1_3	L1017D1 20ug F2			42.641	3.18	395.093	9535			395.093					NO	NO	1.553	1.6	NO	YES	2.443	1.24
38	20200926wash12	5%ACN 0.5%FA			19	3.19	0.299	19			0.299					NO	YES	0.691	1.6	NO	YES	8.794	1.24
39	20200926L1017D1_4	L1017D1 20ug F3			23.636	3.18	312.844	8914			312.844					NO	YES	3.202	1.6	NO	YES	2.507	1.24
40	20200926L1017D1_5	L1017D1 20ug F4			1322.1	3.19	345.778	10455			345.778					NO	NO	1.817	1.6	NO	YES	2.285	1.24
41	20200926L1017D1_6	L1017D1 20ug F5			30.663	3.19	341.364	8575			341.364					NO	NO	1.226	1.6	NO	YES	1.735	1.24
42	20200926wash13	5%ACN 0.5%FA			19	3.22	0.402	19			0.402					NO	YES	4.102	1.6	NO	YES	30.923	1.24
43	20200926L1017D1_7	L1017D1 20ug F6			11607	3.19	456.451	11607			456.451					NO	NO	1.992	1.6	NO	YES	5.852	1.24
44	20200926L1017D1_8	L1017D1 20ug F7			4.46	3.17	518.161	11054			518.161					NO	NO	1.388	1.6	NO	YES	2.892	1.24
45	20200926L1017D1_9	L1017D1 20ug F8			13.919	3.18	328.723	6935			328.723					NO	YES	1.109	1.6	NO	YES	2.318	1.24
46	20200926wash14	5%ACN 0.5%FA																	1.6	NO			1.24
47	20200926L1017D1_10	L1017D1 20ug F9			29.544	3.18	471.974	12608			471.974					NO	NO	1.271	1.6	NO	YES	1.909	1.24
48	20200926L1017D1_11	L1017D1 20ug F10			247.311	3.18	328.785	9383			328.785					NO	NO	1.124	1.6	NO	YES	2.378	1.24
49	20200926L1017D1_12	L1017D1 20ug F11			6.281	3.18	351.421	7420			351.421					NO	NO	1.839	1.6	NO	YES	3.38	1.24
50	20200926L1017D1_13	L1017D1 20ug F12			106.303	3.18	415.683	9668			415.683					NO	NO	1.923	1.6	NO	YES	3.64	1.24
51	20200926wash15	5%ACN 0.5%FA																	1.6	NO			1.24
Compound 28: GRP78_ITITNDQNK
	Name	Sample Text	Type	Std. Conc	S/N	RT	Area	Height	IS Area	IS Height	Response	Conc.	%Dev	%Rec	Mod.Comment	Sig/Noise Flag	1º Ratio Flag	1º Ratio (Actual)	1º Ratio (Pred)	R.T. Tolerance Flag	2º Ratio Flag	2º Ratio (Actual)	2º Ratio (Pred)
1	20200926L791D1_1	L791D1 20ug PNS			35441.8	3.18	13691.3	388455	2982.63	66588	4.59036					NO	NO	1.556	1.6	NO	NO	2.632	2.92
2	20200926L791D1_2	L791D1 20ug F1			287.558	3.19	7012.73	189247	2956.4	71086	2.37205					NO	NO	1.751	1.6	NO	NO	3.03	2.92
3	20200926L791D1_3	L791D1 20ug F2			908.993	3.19	5248.73	129275	2599.97	67540	2.01876					NO	NO	1.783	1.6	NO	NO	2.656	2.92
4	20200926wash3	5%ACN 0.5%FA									#DIV/0!								1.6	NO			2.92
5	20200926L791D1_4	L791D1 20ug F3			406.84	3.19	8575.23	227820	2425.38	68265	3.53563					NO	NO	1.576	1.6	NO	NO	3.034	2.92
6	20200926L791D1_5	L791D1 20ug F4			443.285	3.18	17643.4	500194	2161.36	51856	8.16308					NO	NO	1.504	1.6	NO	NO	2.967	2.92
7	20200926L791D1_6	L791D1 20ug F5			863.266	3.19	28594.4	777278	2261.61	55237	12.6434					NO	NO	1.514	1.6	NO	NO	2.987	2.92
8	20200926wash4	5%ACN 0.5%FA			17	3.19	0.28	17			#DIV/0!					NO	YES	3.043	1.6	NO	YES	0.937	2.92
9	20200926L791D1_7	L791D1 20ug F6			1421.38	3.19	18958.4	544610	1918.09	53597	9.88399					NO	NO	1.447	1.6	NO	NO	2.927	2.92
10	20200926L791D1_8	L791D1 20ug F7			719.441	3.18	19830.3	541304	1565.59	41934	12.6663					NO	NO	1.511	1.6	NO	NO	2.779	2.92
11	20200926L791D1_9	L791D1 20ug F8			2840.55	3.19	16503	460437	1431.58	41334	11.5278					NO	NO	1.429	1.6	NO	NO	3.163	2.92
12	20200926wash5	5%ACN 0.5%FA			116	3.17	1.837	116	0.236	19	7.7839					NO	YES	7.176	1.6	NO	YES	22.402	2.92
13	20200926L791D1_10	L791D1 20ug F9			2169.96	3.19	12148.9	337349	1651.91	42266	7.35445					NO	NO	1.362	1.6	NO	NO	2.829	2.92
14	20200926L791D1_11	L791D1 20ug F10			389.065	3.19	14289.2	421395	1439.72	40462	9.92502					NO	NO	1.461	1.6	NO	NO	2.918	2.92
15	20200926L791D1_12	L791D1 20ug F11			1325.45	3.19	12676.6	377592	1199.6	31199	10.5674					NO	NO	1.369	1.6	NO	NO	3.261	2.92
16	20200926L791D1_13	L791D1 20ug F12			30724.8	3.19	5954.58	164268	1207.86	32430	4.92987					NO	NO	1.433	1.6	NO	NO	3.04	2.92
17	20200926wash6	5%ACN 0.5%FA			13	3.17	0.191	13			#DIV/0!					NO	YES	0.543	1.6	NO	YES	1.458	2.92
18	20200926L369D1_1	L369D1 20ug PNS			1374.88	3.19	4201.64	131915	1128.77	31268	3.72231					NO	NO	1.349	1.6	NO	NO	2.884	2.92
19	20200926L369D1_2	L369D1 20ug F1			96.049	3.19	1974	66264	1051.99	25853	1.87645					NO	NO	1.589	1.6	NO	NO	2.655	2.92
20	20200926L369D1_3	L369D1 20ug F2			23.169	3.18	1094.27	23017	909.633	22338	1.20298					NO	NO	1.212	1.6	NO	NO	2.545	2.92
21	20200926wash8	5%ACN 0.5%FA			19	3.1	0.827	19	0.711	22	1.16315					NO	YES	3.086	1.6	NO	YES	15.604	2.92
22	20200926L369D1_4	L369D1 20ug F3			154.226	3.19	1768.72	49247	725.178	20325	2.43902					NO	NO	1.572	1.6	NO	NO	2.463	2.92
23	20200926L369D1_5	L369D1 20ug F4			2740.5	3.19	3700.49	97061	609.02	16476	6.07614					NO	NO	1.359	1.6	NO	NO	2.96	2.92
24	20200926L369D1_6	L369D1 20ug F5			197444	3.19	7055.71	197444	585.985	16436	12.0408					NO	NO	1.319	1.6	NO	NO	3.088	2.92
25	20200926wash9	5%ACN 0.5%FA									#DIV/0!								1.6	NO			2.92
26	20200926L369D1_7	L369D1 20ug F6			187924	3.19	6559.31	187924	555.757	14069	11.8025					NO	NO	1.428	1.6	NO	NO	3.51	2.92
27	20200926L369D1_8	L369D1 20ug F7			294.265	3.19	8412.85	237503	518.721	16066	16.2185					NO	NO	1.414	1.6	NO	NO	3.394	2.92
28	20200926L369D1_9	L369D1 20ug F8			325.259	3.18	5578.89	149532	556.481	17838	10.0253					NO	NO	1.322	1.6	NO	NO	3.758	2.92
29	20200926wash10	5%ACN 0.5%FA									#DIV/0!								1.6	NO			2.92
30	20200926L369D1_10	L369D1 20ug F9			56160.7	3.19	4239.15	118702	597.058	13245	7.10006					NO	NO	1.27	1.6	NO	NO	3.201	2.92
31	20200926L369D1_11	L369D1 20ug F10			3778.18	3.19	4269.11	122915	384.797	10146	11.0945					NO	NO	1.184	1.6	NO	NO	2.797	2.92
32	20200926L369D1_12	L369D1 20ug F11			473.018	3.19	3750.82	117292	367.308	9781	10.2117					NO	NO	1.418	1.6	NO	NO	3.393	2.92
33	20200926L369D1_13	L369D1 20ug F12			62.065	3.19	1743.53	46309	432.985	12685	4.02676					NO	NO	1.285	1.6	NO	NO	2.73	2.92
34	20200926wash11	5%ACN 0.5%FA									#DIV/0!								1.6	NO			2.92
35	20200926L1017D1_1	L1017D1 20ug PNS			5484.96	3.19	2546.02	72528	379.95	10095	6.70092					NO	NO	1.219	1.6	NO	NO	3.113	2.92
36	20200926L1017D1_2	L1017D1 20ug F1			2751.07	3.18	849.764	20575	296.987	8471	2.86128					NO	NO	1.598	1.6	NO	YES	3.944	2.92
37	20200926L1017D1_3	L1017D1 20ug F2			17517	3.18	683.28	17517	395.093	9535	1.72942					NO	NO	1.541	1.6	NO	NO	2.842	2.92
38	20200926wash12	5%ACN 0.5%FA							0.299	19	0								1.6	NO			2.92
39	20200926L1017D1_4	L1017D1 20ug F3			2043.97	3.18	1117.65	30057	312.844	8914	3.57254					NO	YES	1.037	1.6	NO	YES	1.908	2.92
40	20200926L1017D1_5	L1017D1 20ug F4			270.78	3.19	2688.88	72198	345.778	10455	7.77632					NO	NO	1.286	1.6	NO	NO	3.112	2.92
41	20200926L1017D1_6	L1017D1 20ug F5			1135.43	3.19	5850.73	156854	341.364	8575	17.1393					NO	NO	1.306	1.6	NO	NO	3.36	2.92
42	20200926wash13	5%ACN 0.5%FA							0.402	19	0								1.6	NO			2.92
43	20200926L1017D1_7	L1017D1 20ug F6			209.93	3.18	7992.13	231256	456.451	11607	17.5093					NO	NO	1.437	1.6	NO	NO	3.204	2.92
44	20200926L1017D1_8	L1017D1 20ug F7			96585.1	3.18	6132.78	166914	518.161	11054	11.8357					NO	NO	1.235	1.6	NO	NO	2.817	2.92
45	20200926L1017D1_9	L1017D1 20ug F8			530.962	3.18	6239.28	173575	328.723	6935	18.9804					NO	NO	1.273	1.6	NO	NO	2.572	2.92
46	20200926wash14	5%ACN 0.5%FA									#DIV/0!								1.6	NO			2.92
47	20200926L1017D1_10	L1017D1 20ug F9			149.588	3.18	5498.52	146142	471.974	12608	11.65					NO	NO	1.388	1.6	NO	NO	3.461	2.92
48	20200926L1017D1_11	L1017D1 20ug F10			127343	3.18	4594.1	127343	328.785	9383	13.9729					NO	NO	1.357	1.6	NO	NO	3.592	2.92
49	20200926L1017D1_12	L1017D1 20ug F11			555.267	3.19	3717.98	96276	351.421	7420	10.5798					NO	NO	1.453	1.6	NO	NO	3.177	2.92
50	20200926L1017D1_13	L1017D1 20ug F12			3963.31	3.18	1628.8	42193	415.683	9668	3.91838					NO	YES	1.103	1.6	NO	NO	2.601	2.92
51	20200926wash15	5%ACN 0.5%FA									#DIV/0!								1.6	NO			2.92
Compound 29: Rab5_LVLLGESAVGK(H)
	Name	Sample Text	Type	Std. Conc	S/N	RT	Area	Height	IS Area	IS Height	Response	Conc.	%Dev	%Rec	Mod.Comment	Sig/Noise Flag	1º Ratio Flag	1º Ratio (Actual)	1º Ratio (Pred)	R.T. Tolerance Flag	2º Ratio Flag	2º Ratio (Actual)	2º Ratio (Pred)
1	20200926L791D1_1	L791D1 20ug PNS			99.039	5.82	8359.95	135344			8359.95					NO	NO	2.586	2.5	NO
2	20200926L791D1_2	L791D1 20ug F1			141.646	5.82	7794.04	125877			7794.04					NO	NO	2.385	2.5	NO
3	20200926L791D1_3	L791D1 20ug F2			128.865	5.82	6996.59	119942			6996.59					NO	NO	2.678	2.5	NO
4	20200926wash3	5%ACN 0.5%FA			29	5.88	0.62	29			0.62					NO	YES	0.016	2.5	NO
5	20200926L791D1_4	L791D1 20ug F3			93.583	5.82	6977.33	115570			6977.33					NO	NO	2.386	2.5	NO
6	20200926L791D1_5	L791D1 20ug F4			148.316	5.82	6122.8	103562			6122.8					NO	NO	2.096	2.5	NO
7	20200926L791D1_6	L791D1 20ug F5			183.321	5.82	5718.87	101056			5718.87					NO	NO	2.202	2.5	NO
8	20200926wash4	5%ACN 0.5%FA			5	5.72	0.12	5			0.12					NO	YES	0.166	2.5	NO
9	20200926L791D1_7	L791D1 20ug F6			100.921	5.82	4938.61	85059			4938.61					NO	NO	2.213	2.5	NO
10	20200926L791D1_8	L791D1 20ug F7			136.308	5.82	4943	86091			4943					NO	NO	2.236	2.5	NO
11	20200926L791D1_9	L791D1 20ug F8			395.88	5.82	4552.55	80314			4552.55					NO	NO	2.526	2.5	NO
12	20200926wash5	5%ACN 0.5%FA			2.385	5.8	0.596	9			0.596					NO	YES	0.118	2.5	NO
13	20200926L791D1_10	L791D1 20ug F9			111.109	5.82	3878.92	62989			3878.92					NO	NO	2.232	2.5	NO
14	20200926L791D1_11	L791D1 20ug F10			142.118	5.82	3566.15	63614			3566.15					NO	NO	2.276	2.5	NO
15	20200926L791D1_12	L791D1 20ug F11			580.567	5.82	3061.58	49874			3061.58					NO	NO	2.74	2.5	NO
16	20200926L791D1_13	L791D1 20ug F12			153.981	5.82	2641.21	45324			2641.21					NO	NO	2.649	2.5	NO
17	20200926wash6	5%ACN 0.5%FA			0	5.83	0.006	0			0.006					NO	YES	0.002	2.5	NO
18	20200926L369D1_1	L369D1 20ug PNS			112.289	5.82	2451.86	40312			2451.86					NO	NO	2.406	2.5	NO
19	20200926L369D1_2	L369D1 20ug F1			732.042	5.82	2213.69	37814			2213.69					NO	NO	2.737	2.5	NO
20	20200926L369D1_3	L369D1 20ug F2			436.343	5.81	2172.21	38560			2172.21					NO	YES	3.695	2.5	NO
21	20200926wash8	5%ACN 0.5%FA			5	5.82	0.21	5			0.21					NO	YES	1.024	2.5	NO
22	20200926L369D1_4	L369D1 20ug F3			59.812	5.82	1783.42	27576			1783.42					NO	NO	3.121	2.5	NO
23	20200926L369D1_5	L369D1 20ug F4			169.171	5.82	1471.11	26681			1471.11					NO	NO	3.028	2.5	NO
24	20200926L369D1_6	L369D1 20ug F5			109.247	5.81	1669.02	27745			1669.02					NO	YES	3.629	2.5	NO
25	20200926wash9	5%ACN 0.5%FA			6	5.85	0.17	6			0.17					NO	YES	0.151	2.5	NO
26	20200926L369D1_7	L369D1 20ug F6			152.295	5.81	1438.34	25031			1438.34					NO	YES	4.497	2.5	NO
27	20200926L369D1_8	L369D1 20ug F7			24.75	5.8	1322.92	20764			1322.92					NO	YES	4.392	2.5	NO
28	20200926L369D1_9	L369D1 20ug F8			6510.44	5.81	1162.72	19721			1162.72					NO	YES	4.795	2.5	NO
29	20200926wash10	5%ACN 0.5%FA			0	5.68	0.001	0			0.001					NO	YES	0.014	2.5	NO
30	20200926L369D1_10	L369D1 20ug F9			714.537	5.82	1179.63	16695			1179.63					NO	YES	4.479	2.5	NO
31	20200926L369D1_11	L369D1 20ug F10			18419	5.82	1179.63	18419			1179.63					NO	YES	4.591	2.5	NO
32	20200926L369D1_12	L369D1 20ug F11			19338	5.82	1115.47	19338			1115.47					NO	YES	4.503	2.5	NO
33	20200926L369D1_13	L369D1 20ug F12			4063.03	5.82	1008.61	17607			1008.61					NO	YES	7.394	2.5	NO
34	20200926wash11	5%ACN 0.5%FA			8	5.73	0.192	8			0.192					NO	YES	0.043	2.5	NO
35	20200926L1017D1_1	L1017D1 20ug PNS			817.823	5.8	966.989	17332			966.989					NO	YES	4.13	2.5	NO
36	20200926L1017D1_2	L1017D1 20ug F1			245.059	5.82	836.5	15345			836.5					NO	YES	6.451	2.5	NO
37	20200926L1017D1_3	L1017D1 20ug F2			16.379	5.81	781.254	13727			781.254					NO	YES	4.229	2.5	NO
38	20200926wash12	5%ACN 0.5%FA			6.771	5.9	0.332	7			0.332					NO	YES	0.347	2.5	NO
39	20200926L1017D1_4	L1017D1 20ug F3			13.488	5.82	915.572	15626			915.572					NO	YES	8.851	2.5	NO
40	20200926L1017D1_5	L1017D1 20ug F4			272.343	5.82	886.051	13861			886.051					NO	YES	4.351	2.5	NO
41	20200926L1017D1_6	L1017D1 20ug F5			56.217	5.82	888.275	14121			888.275					NO	YES	4.168	2.5	NO
42	20200926wash13	5%ACN 0.5%FA			3.432	5.74	0.925	11			0.925					NO	YES	3.671	2.5	NO
43	20200926L1017D1_7	L1017D1 20ug F6			90.076	5.81	958.795	18047			958.795					NO	YES	3.619	2.5	NO
44	20200926L1017D1_8	L1017D1 20ug F7			171.488	5.8	1116.2	17399			1116.2					NO	YES	7.424	2.5	NO
45	20200926L1017D1_9	L1017D1 20ug F8			118.032	5.8	897.079	15150			897.079					NO	YES	4.766	2.5	NO
46	20200926wash14	5%ACN 0.5%FA			6	6	0.118	6			0.118					NO	YES	1.18	2.5	NO
47	20200926L1017D1_10	L1017D1 20ug F9			161.745	5.81	969.128	18371			969.128					NO	YES	4.472	2.5	NO
48	20200926L1017D1_11	L1017D1 20ug F10			759.186	5.8	986.156	16649			986.156					NO	YES	6.935	2.5	NO
49	20200926L1017D1_12	L1017D1 20ug F11			151.181	5.82	884.074	15576			884.074					NO	YES	5.736	2.5	NO
50	20200926L1017D1_13	L1017D1 20ug F12			702.893	5.8	892.362	14529			892.362					NO	YES	11.314	2.5	NO
51	20200926wash15	5%ACN 0.5%FA			1.317	5.87	0.495	8			0.495					NO	NO	1.882	2.5	NO
Compound 30: Rab5_LVLLGESAVGK
	Name	Sample Text	Type	Std. Conc	S/N	RT	Area	Height	IS Area	IS Height	Response	Conc.	%Dev	%Rec	Mod.Comment	Sig/Noise Flag	1º Ratio Flag	1º Ratio (Actual)	1º Ratio (Pred)	R.T. Tolerance Flag	2º Ratio Flag	2º Ratio (Actual)	2º Ratio (Pred)
1	20200926L791D1_1	L791D1 20ug PNS			148.156	5.82	4876.79	85495	8359.95	135344	0.583352					NO	NO	1.896	2.5	NO
2	20200926L791D1_2	L791D1 20ug F1			54.386	5.82	2445.05	38021	7794.04	125877	0.313707					NO	YES	1.666	2.5	NO
3	20200926L791D1_3	L791D1 20ug F2			161.353	5.82	3168.56	55433	6996.59	119942	0.452872					NO	NO	2.078	2.5	NO
4	20200926wash3	5%ACN 0.5%FA			41.259	5.83	2.689	128	0.62	29	4.3371					NO	YES	0.519	2.5	NO
5	20200926L791D1_4	L791D1 20ug F3			203.164	5.82	4482.54	79871	6977.33	115570	0.642444					NO	NO	2.006	2.5	NO
6	20200926L791D1_5	L791D1 20ug F4			240.441	5.82	7424.62	133536	6122.8	103562	1.21262					NO	NO	2.163	2.5	NO
7	20200926L791D1_6	L791D1 20ug F5			144.506	5.82	7858.43	132458	5718.87	101056	1.37412					NO	NO	2.149	2.5	NO
8	20200926wash4	5%ACN 0.5%FA			3.875	5.8	0.772	14	0.12	5	6.43333					NO	YES	0.252	2.5	NO
9	20200926L791D1_7	L791D1 20ug F6			410.424	5.82	3970.17	66444	4938.61	85059	0.803904					NO	NO	2.103	2.5	NO
10	20200926L791D1_8	L791D1 20ug F7			177.517	5.82	4810.14	85626	4943	86091	0.973122					NO	NO	2.16	2.5	NO
11	20200926L791D1_9	L791D1 20ug F8			130.611	5.82	3577.53	61573	4552.55	80314	0.785829					NO	NO	2.19	2.5	NO
12	20200926wash5	5%ACN 0.5%FA			10	5.85	0.305	10	0.596	9	0.511745					NO	YES	0.385	2.5	NO
13	20200926L791D1_10	L791D1 20ug F9			162.949	5.82	3367.23	61370	3878.92	62989	0.868085					NO	NO	2.313	2.5	NO
14	20200926L791D1_11	L791D1 20ug F10			169.05	5.82	3046.43	51890	3566.15	63614	0.854262					NO	NO	2.252	2.5	NO
15	20200926L791D1_12	L791D1 20ug F11			48774	5.82	2980.66	48774	3061.58	49874	0.973569					NO	NO	2.257	2.5	NO
16	20200926L791D1_13	L791D1 20ug F12			51.459	5.82	2127.66	35267	2641.21	45324	0.805561					NO	NO	2.558	2.5	NO
17	20200926wash6	5%ACN 0.5%FA			5	5.96	0.058	5	0.006	0	9.66667					NO	YES	0.598	2.5	NO
18	20200926L369D1_1	L369D1 20ug PNS			4660.81	5.82	1786.06	29918	2451.86	40312	0.72845					NO	NO	2.378	2.5	NO
19	20200926L369D1_2	L369D1 20ug F1			29.415	5.82	706.518	13524	2213.69	37814	0.319159					NO	NO	1.788	2.5	NO
20	20200926L369D1_3	L369D1 20ug F2			13040	5.81	775.488	13040	2172.21	38560	0.357005					NO	NO	2.128	2.5	NO
21	20200926wash8	5%ACN 0.5%FA			8	5.84	0.196	8	0.21	5	0.933333					NO	YES	0.81	2.5	NO
22	20200926L369D1_4	L369D1 20ug F3			37.755	5.82	1109.61	17367	1783.42	27576	0.622183					NO	YES	4.234	2.5	NO
23	20200926L369D1_5	L369D1 20ug F4			122.988	5.82	2220.51	39828	1471.11	26681	1.50942					NO	YES	4.328	2.5	NO
24	20200926L369D1_6	L369D1 20ug F5			554.791	5.81	2302.39	41482	1669.02	27745	1.37949					NO	YES	4.405	2.5	NO
25	20200926wash9	5%ACN 0.5%FA			5	5.91	0.197	5	0.17	6	1.15882					NO	YES	3.339	2.5	NO
26	20200926L369D1_7	L369D1 20ug F6			25891	5.82	1577.18	25891	1438.34	25031	1.09653					NO	YES	3.644	2.5	NO
27	20200926L369D1_8	L369D1 20ug F7			25033	5.82	1461.09	25033	1322.92	20764	1.10444					NO	YES	3.624	2.5	NO
28	20200926L369D1_9	L369D1 20ug F8			123.95	5.81	1122.69	18913	1162.72	19721	0.965575					NO	YES	3.779	2.5	NO
29	20200926wash10	5%ACN 0.5%FA			4	5.82	0.082	4	0.001	0	82					NO	YES	1	2.5	NO
30	20200926L369D1_10	L369D1 20ug F9			86.726	5.82	842.688	14147	1179.63	16695	0.714368					NO	YES	4.626	2.5	NO
31	20200926L369D1_11	L369D1 20ug F10			108.04	5.82	677.011	11419	1179.63	18419	0.573916					NO	YES	5.019	2.5	NO
32	20200926L369D1_12	L369D1 20ug F11			115.173	5.82	593.307	12014	1115.47	19338	0.53189					NO	YES	4.21	2.5	NO
33	20200926L369D1_13	L369D1 20ug F12			531.5	5.81	572.046	9724	1008.61	17607	0.567161					NO	YES	5.985	2.5	NO
34	20200926wash11	5%ACN 0.5%FA			0.794	5.78	0.087	3	0.192	8	0.453125					NO	YES	1.061	2.5	NO
35	20200926L1017D1_1	L1017D1 20ug PNS			30.531	5.8	591.558	10098	966.989	17332	0.611753					NO	YES	4.857	2.5	NO
36	20200926L1017D1_2	L1017D1 20ug F1			57.902	5.82	295.372	5504	836.5	15345	0.353105					NO	YES	5.988	2.5	NO
37	20200926L1017D1_3	L1017D1 20ug F2			1446.71	5.82	421.822	8100	781.254	13727	0.539929					NO	YES	4.146	2.5	NO
38	20200926wash12	5%ACN 0.5%FA			0.988	5.85	0.123	5	0.332	7	0.370482					NO	YES	0.205	2.5	NO
39	20200926L1017D1_4	L1017D1 20ug F3			30.483	5.81	392.254	6721	915.572	15626	0.428425					NO	YES	4.17	2.5	NO
40	20200926L1017D1_5	L1017D1 20ug F4			600.545	5.82	995.76	16728	886.051	13861	1.12382					NO	YES	4.939	2.5	NO
41	20200926L1017D1_6	L1017D1 20ug F5			932.188	5.82	866.892	14230	888.275	14121	0.975927					NO	YES	4.426	2.5	NO
42	20200926wash13	5%ACN 0.5%FA			5.119	5.83	0.446	8	0.925	11	0.482162					NO	YES	4.505	2.5	NO
43	20200926L1017D1_7	L1017D1 20ug F6			75.952	5.82	797.852	13430	958.795	18047	0.83214					NO	YES	6.669	2.5	NO
44	20200926L1017D1_8	L1017D1 20ug F7			318.415	5.81	838.82	14284	1116.2	17399	0.751496					NO	YES	6.486	2.5	NO
45	20200926L1017D1_9	L1017D1 20ug F8			29.578	5.82	687.703	10276	897.079	15150	0.766602					NO	YES	3.847	2.5	NO
46	20200926wash14	5%ACN 0.5%FA			3.596	5.79	0.583	13	0.118	6	4.94068					NO	YES	0.672	2.5	NO
47	20200926L1017D1_10	L1017D1 20ug F9			196.571	5.82	801.715	12576	969.128	18371	0.827254					NO	YES	6.968	2.5	NO
48	20200926L1017D1_11	L1017D1 20ug F10			32.576	5.82	576.956	11368	986.156	16649	0.585056					NO	YES	6.536	2.5	NO
49	20200926L1017D1_12	L1017D1 20ug F11			156.081	5.82	413.505	6080	884.074	15576	0.467727					NO	YES	4.785	2.5	NO
50	20200926L1017D1_13	L1017D1 20ug F12			930.191	5.81	500.796	10095	892.362	14529	0.561203					NO	YES	5.383	2.5	NO
51	20200926wash15	5%ACN 0.5%FA			10	5.83	0.222	10	0.495	8	0.448485					NO	YES	0.629	2.5	NO
Compound 31: HSC70_FEELNADLFR(H)
	Name	Sample Text	Type	Std. Conc	S/N	RT	Area	Height	IS Area	IS Height	Response	Conc.	%Dev	%Rec	Mod.Comment	Sig/Noise Flag	1º Ratio Flag	1º Ratio (Actual)	1º Ratio (Pred)	R.T. Tolerance Flag	2º Ratio Flag	2º Ratio (Actual)	2º Ratio (Pred)
1	20200926L791D1_1	L791D1 20ug PNS			20.375	7.17	3056.18	44472			3056.18					NO	YES	0.608	0.45	NO	NO	2.481	2
2	20200926L791D1_2	L791D1 20ug F1			203.472	7.16	2973.7	53459			2973.7					NO	YES	0.611	0.45	NO	NO	2.443	2
3	20200926L791D1_3	L791D1 20ug F2			58.933	7.17	2911.79	50879			2911.79					NO	YES	0.636	0.45	NO	YES	2.849	2
4	20200926wash3	5%ACN 0.5%FA			8	7.22	0.163	8			0.163					NO	YES	0.012	0.45	NO	NO	2.547	2
5	20200926L791D1_4	L791D1 20ug F3			361.371	7.18	2639.34	48272			2639.34					NO	YES	0.62	0.45	NO	YES	3.378	2
6	20200926L791D1_5	L791D1 20ug F4			82.083	7.17	2475.06	36587			2475.06					NO	YES	0.596	0.45	NO	NO	2.024	2
7	20200926L791D1_6	L791D1 20ug F5			84.946	7.17	2215.28	37679			2215.28					NO	NO	0.548	0.45	NO	NO	2.579	2
8	20200926wash4	5%ACN 0.5%FA			12.599	7.18	13.609	637			13.609					NO	YES	42.931	0.45	NO	YES	1944.14	2
9	20200926L791D1_7	L791D1 20ug F6			62.781	7.18	1926.01	32987			1926.01					NO	YES	0.641	0.45	NO	NO	2.455	2
10	20200926L791D1_8	L791D1 20ug F7			260.932	7.17	1856.23	31129			1856.23					NO	NO	0.558	0.45	NO	NO	2.336	2
11	20200926L791D1_9	L791D1 20ug F8			130.6	7.17	1959.61	37868			1959.61					NO	YES	0.752	0.45	NO	NO	2.211	2
12	20200926wash5	5%ACN 0.5%FA																	0.45	NO			2
13	20200926L791D1_10	L791D1 20ug F9			28020	7.19	1628.29	28020			1628.29					NO	YES	0.774	0.45	NO	YES	2.755	2
14	20200926L791D1_11	L791D1 20ug F10			66.035	7.18	1550.61	27480			1550.61					NO	YES	0.633	0.45	NO	NO	2.398	2
15	20200926L791D1_12	L791D1 20ug F11			836.259	7.18	1268.19	28063			1268.19					NO	YES	0.642	0.45	NO	NO	2.213	2
16	20200926L791D1_13	L791D1 20ug F12			24.792	7.18	1190.14	21485			1190.14					NO	YES	0.676	0.45	NO	NO	2.571	2
17	20200926wash6	5%ACN 0.5%FA			8	7.18	0.171	8			0.171					NO	YES	0.886	0.45	NO	YES	1.049	2
18	20200926L369D1_1	L369D1 20ug PNS			23.215	7.17	1005.65	17464			1005.65					NO	YES	0.672	0.45	NO	YES	2.732	2
19	20200926L369D1_2	L369D1 20ug F1			8.175	7.18	923.968	19827			923.968					NO	YES	0.706	0.45	NO	YES	2.735	2
20	20200926L369D1_3	L369D1 20ug F2			10.987	7.19	727.023	11041			727.023					NO	YES	0.598	0.45	NO	YES	2.665	2
21	20200926wash8	5%ACN 0.5%FA			10	7.35	0.163	10			0.163					NO	YES	0.066	0.45	NO	YES	163	2
22	20200926L369D1_4	L369D1 20ug F3			13435	7.17	795.766	13435			795.766					NO	YES	0.597	0.45	NO	NO	2.216	2
23	20200926L369D1_5	L369D1 20ug F4			81.991	7.18	790.638	16567			790.638					NO	YES	0.84	0.45	NO	NO	2.364	2
24	20200926L369D1_6	L369D1 20ug F5			3977.45	7.18	642.033	13276			642.033					NO	YES	0.723	0.45	NO	NO	1.982	2
25	20200926wash9	5%ACN 0.5%FA			1	7.11	0.005	1			0.005					NO	YES	0.049	0.45	NO	YES	0.033	2
26	20200926L369D1_7	L369D1 20ug F6			8.72	7.18	640.256	11602			640.256					NO	YES	0.78	0.45	NO	YES	2.649	2
27	20200926L369D1_8	L369D1 20ug F7			8300	7.18	460.903	8300			460.903					NO	YES	0.615	0.45	NO	NO	2.124	2
28	20200926L369D1_9	L369D1 20ug F8			8.772	7.18	458.714	9232			458.714					NO	YES	0.658	0.45	NO	YES	3.121	2
29	20200926wash10	5%ACN 0.5%FA																	0.45	NO			2
30	20200926L369D1_10	L369D1 20ug F9			185.105	7.17	540.977	11456			540.977					NO	YES	0.804	0.45	NO	YES	3.512	2
31	20200926L369D1_11	L369D1 20ug F10			8.477	7.19	453.457	6570			453.457					NO	YES	0.707	0.45	NO	NO	2.026	2
32	20200926L369D1_12	L369D1 20ug F11			10.534	7.17	402.203	8007			402.203					NO	YES	0.757	0.45	NO	NO	1.998	2
33	20200926L369D1_13	L369D1 20ug F12			10.074	7.16	323.447	5228			323.447					NO	YES	0.74	0.45	NO	NO	1.747	2
34	20200926wash11	5%ACN 0.5%FA																	0.45	NO			2
35	20200926L1017D1_1	L1017D1 20ug PNS			6132	7.15	291.789	6132			291.789					NO	YES	0.672	0.45	NO	NO	1.643	2
36	20200926L1017D1_2	L1017D1 20ug F1			37.109	7.16	341.892	6491			341.892					NO	YES	0.625	0.45	NO	NO	1.849	2
37	20200926L1017D1_3	L1017D1 20ug F2			9.808	7.15	422.763	7851			422.763					NO	YES	0.9	0.45	NO	NO	2.456	2
38	20200926wash12	5%ACN 0.5%FA			2.72	7.12	1.031	14			1.031					NO	YES	20.216	0.45	NO	YES	3.163	2
39	20200926L1017D1_4	L1017D1 20ug F3			2257.51	7.16	361.903	5816			361.903					NO	YES	0.68	0.45	NO	NO	2.029	2
40	20200926L1017D1_5	L1017D1 20ug F4			9875	7.14	410.143	9875			410.143					NO	YES	0.753	0.45	NO	YES	3.014	2
41	20200926L1017D1_6	L1017D1 20ug F5			15.806	7.16	360.82	6737			360.82					NO	YES	0.871	0.45	NO	NO	1.886	2
42	20200926wash13	5%ACN 0.5%FA			8	7.13	0.151	8			0.151					NO	YES	0.027	0.45	NO	YES	0.066	2
43	20200926L1017D1_7	L1017D1 20ug F6			4926	7.16	316.622	4926			316.622					NO	YES	0.646	0.45	NO	NO	2.362	2
44	20200926L1017D1_8	L1017D1 20ug F7			11.843	7.15	522.434	10212			522.434					NO	YES	0.969	0.45	NO	NO	2.375	2
45	20200926L1017D1_9	L1017D1 20ug F8			18.041	7.14	475.897	8590			475.897					NO	YES	0.707	0.45	NO	YES	2.701	2
46	20200926wash14	5%ACN 0.5%FA			9	7.08	0.162	9			0.162					NO	YES	162	0.45	NO	YES	1	2
47	20200926L1017D1_10	L1017D1 20ug F9			10.275	7.15	445.023	8662			445.023					NO	YES	0.686	0.45	NO	NO	1.742	2
48	20200926L1017D1_11	L1017D1 20ug F10			10.979	7.15	337.236	7772			337.236					NO	NO	0.539	0.45	NO	NO	1.52	2
49	20200926L1017D1_12	L1017D1 20ug F11			39.223	7.15	327.877	6772			327.877					NO	NO	0.571	0.45	NO	NO	1.749	2
50	20200926L1017D1_13	L1017D1 20ug F12			5.018	7.16	331.731	6823			331.731					NO	YES	0.655	0.45	NO	NO	1.754	2
51	20200926wash15	5%ACN 0.5%FA			16	7.07	0.404	16			0.404					NO	YES	2.993	0.45	NO	YES	0.88	2
Compound 32: HSC70_FEELNADLFR
	Name	Sample Text	Type	Std. Conc	S/N	RT	Area	Height	IS Area	IS Height	Response	Conc.	%Dev	%Rec	Mod.Comment	Sig/Noise Flag	1º Ratio Flag	1º Ratio (Actual)	1º Ratio (Pred)	R.T. Tolerance Flag	2º Ratio Flag	2º Ratio (Actual)	2º Ratio (Pred)
1	20200926L791D1_1	L791D1 20ug PNS			184.77	7.17	4827.45	90340	3056.18	44472	1.57957					NO	NO	0.988	1	NO	NO	1.28	1.343
2	20200926L791D1_2	L791D1 20ug F1			317.636	7.17	5673.06	99363	2973.7	53459	1.90775					NO	NO	0.923	1	NO	NO	1.287	1.343
3	20200926L791D1_3	L791D1 20ug F2			135.781	7.18	3518.59	63833	2911.79	50879	1.20839					NO	NO	0.891	1	NO	NO	1.312	1.343
4	20200926wash3	5%ACN 0.5%FA			70.405	7.37	2.869	179	0.163	8	17.6012					NO	YES	1.459	1	NO	YES	17.18	1.343
5	20200926L791D1_4	L791D1 20ug F3			43.511	7.18	2377.21	41075	2639.34	48272	0.900686					NO	NO	0.902	1	NO	NO	1.156	1.343
6	20200926L791D1_5	L791D1 20ug F4			21998	7.18	1390.73	21998	2475.06	36587	0.561896					NO	NO	0.842	1	NO	NO	1.201	1.343
7	20200926L791D1_6	L791D1 20ug F5			16937	7.17	894.894	16937	2215.28	37679	0.403963					NO	NO	0.864	1	NO	NO	1.201	1.343
8	20200926wash4	5%ACN 0.5%FA			2.235	7.22	0.564	19	13.609	637	0.0414432					NO	YES	4.029	1	NO	YES	2.256	1.343
9	20200926L791D1_7	L791D1 20ug F6			19788	7.18	1161.64	19788	1926.01	32987	0.603131					NO	NO	1.021	1	NO	NO	1.233	1.343
10	20200926L791D1_8	L791D1 20ug F7			11934	7.18	652.354	11934	1856.23	31129	0.35144					NO	NO	0.983	1	NO	NO	1.211	1.343
11	20200926L791D1_9	L791D1 20ug F8			36.593	7.18	510.205	7002	1959.61	37868	0.260361					NO	NO	0.85	1	NO	NO	1.094	1.343
12	20200926wash5	5%ACN 0.5%FA									#DIV/0!								1	NO			1.343
13	20200926L791D1_10	L791D1 20ug F9			63.292	7.18	545.21	11752	1628.29	28020	0.334836					NO	YES	1.497	1	NO	NO	1.356	1.343
14	20200926L791D1_11	L791D1 20ug F10			13.928	7.18	539.954	13945	1550.61	27480	0.34822					NO	NO	1.069	1	NO	NO	1.29	1.343
15	20200926L791D1_12	L791D1 20ug F11			46.772	7.19	471.217	8862	1268.19	28063	0.371565					NO	NO	1.064	1	NO	NO	1.166	1.343
16	20200926L791D1_13	L791D1 20ug F12			363.099	7.18	844.873	18059	1190.14	21485	0.709892					NO	YES	1.485	1	NO	NO	1.403	1.343
17	20200926wash6	5%ACN 0.5%FA							0.171	8	0								1	NO			1.343
18	20200926L369D1_1	L369D1 20ug PNS			118.814	7.18	1801.51	35421	1005.65	17464	1.79139					NO	NO	1.239	1	NO	NO	1.144	1.343
19	20200926L369D1_2	L369D1 20ug F1			33.98	7.19	2154.41	43295	923.968	19827	2.33169					NO	NO	1.128	1	NO	NO	1.291	1.343
20	20200926L369D1_3	L369D1 20ug F2			1514.71	7.18	1572.66	32106	727.023	11041	2.16315					NO	NO	1.28	1	NO	NO	1.728	1.343
21	20200926wash8	5%ACN 0.5%FA			12	7.27	0.259	12	0.163	10	1.58896					NO	YES	2.539	1	NO	YES	1.962	1.343
22	20200926L369D1_4	L369D1 20ug F3			279.559	7.18	652.446	16067	795.766	13435	0.819897					NO	NO	0.996	1	NO	NO	1.153	1.343
23	20200926L369D1_5	L369D1 20ug F4			72.753	7.18	275.214	5144	790.638	16567	0.348091					NO	NO	0.756	1	NO	NO	0.989	1.343
24	20200926L369D1_6	L369D1 20ug F5			1193.15	7.18	225.301	5784	642.033	13276	0.350918					NO	YES	1.33	1	NO	NO	1.078	1.343
25	20200926wash9	5%ACN 0.5%FA			10	7.37	0.158	10	0.005	1	31.6					NO	YES	79	1	NO	YES	0.863	1.343
26	20200926L369D1_7	L369D1 20ug F6			4.749	7.18	425.656	8230	640.256	11602	0.664822					NO	YES	1.966	1	NO	NO	1.416	1.343
27	20200926L369D1_8	L369D1 20ug F7			26.158	7.18	181.551	5097	460.903	8300	0.393903					NO	YES	1.607	1	NO	YES	2.125	1.343
28	20200926L369D1_9	L369D1 20ug F8			47.289	7.18	206.367	5227	458.714	9232	0.449882					NO	YES	1.81	1	NO	YES	1.761	1.343
29	20200926wash10	5%ACN 0.5%FA									#DIV/0!								1	NO			1.343
30	20200926L369D1_10	L369D1 20ug F9			7.194	7.19	131.656	2208	540.977	11456	0.243367					NO	NO	1.271	1	NO	NO	1.255	1.343
31	20200926L369D1_11	L369D1 20ug F10			1804	7.17	119.941	1804	453.457	6570	0.264504					NO	NO	0.931	1	NO	YES	0.726	1.343
32	20200926L369D1_12	L369D1 20ug F11			3086	7.18	143.055	3086	402.203	8007	0.355679					NO	NO	1.068	1	NO	NO	1.65	1.343
33	20200926L369D1_13	L369D1 20ug F12			821.074	7.16	175.274	3255	323.447	5228	0.541894					NO	NO	0.911	1	NO	YES	0.791	1.343
34	20200926wash11	5%ACN 0.5%FA			12	7.24	0.258	12			#DIV/0!					NO	YES	51.6	1	NO	YES	36.857	1.343
35	20200926L1017D1_1	L1017D1 20ug PNS			21.954	7.15	627.985	11843	291.789	6132	2.15219					NO	NO	1.178	1	NO	NO	1.49	1.343
36	20200926L1017D1_2	L1017D1 20ug F1			50.64	7.14	878.077	16189	341.892	6491	2.56829					NO	YES	1.589	1	NO	NO	1.493	1.343
37	20200926L1017D1_3	L1017D1 20ug F2			6.946	7.15	687.18	10424	422.763	7851	1.62545					NO	YES	1.667	1	NO	YES	1.972	1.343
38	20200926wash12	5%ACN 0.5%FA			2.195	7.38	0.388	13	1.031	14	0.376334					NO	YES	2.23	1	NO	NO	1.437	1.343
39	20200926L1017D1_4	L1017D1 20ug F3			13.57	7.15	262.893	5260	361.903	5816	0.726418					NO	YES	1.659	1	NO	NO	1.361	1.343
40	20200926L1017D1_5	L1017D1 20ug F4			2.364	7.15	158.542	3905	410.143	9875	0.386553					NO	NO	0.708	1	NO	NO	1.128	1.343
41	20200926L1017D1_6	L1017D1 20ug F5			14.89	7.15	100.03	2305	360.82	6737	0.27723					NO	YES	0.617	1	NO	YES	0.621	1.343
42	20200926wash13	5%ACN 0.5%FA			0.996	7.31	0.066	4	0.151	8	0.437086					NO	YES	0.41	1	NO	YES	0.471	1.343
43	20200926L1017D1_7	L1017D1 20ug F6			7.107	7.16	102.157	2377	316.622	4926	0.322647					NO	NO	0.941	1	NO	NO	1.627	1.343
44	20200926L1017D1_8	L1017D1 20ug F7			36.791	7.13	129.596	3012	522.434	10212	0.248062					NO	NO	0.778	1	NO	YES	1.784	1.343
45	20200926L1017D1_9	L1017D1 20ug F8			2862	7.15	144.333	2862	475.897	8590	0.303286					NO	NO	1.254	1	NO	NO	1.691	1.343
46	20200926wash14	5%ACN 0.5%FA			16	7.25	0.4	16	0.162	9	2.46914					NO	YES	4.706	1	NO	NO	1.058	1.343
47	20200926L1017D1_10	L1017D1 20ug F9			27.182	7.18	52.973	870	445.023	8662	0.119034					NO	YES	0.554	1	NO	YES	0.425	1.343
48	20200926L1017D1_11	L1017D1 20ug F10			89.806	7.15	55.396	959	337.236	7772	0.164265					NO	YES	1.55	1	NO	YES	1.87	1.343
49	20200926L1017D1_12	L1017D1 20ug F11			4.36	7.15	65.126	1824	327.877	6772	0.198629					NO	YES	2.672	1	NO	NO	1.228	1.343
50	20200926L1017D1_13	L1017D1 20ug F12			10.39	7.16	235.197	6355	331.731	6823	0.708999					NO	YES	2.095	1	NO	YES	1.812	1.343
51	20200926wash15	5%ACN 0.5%FA			4.568	7.22	0.297	10	0.404	16	0.735149					NO	YES	1.332	1	NO	YES	5.824	1.343
Compound 33: HistoneH3.1_STELLIR
	Name	Sample Text	Type	Std. Conc	S/N	RT	Area	Height	IS Area	IS Height	Response	Conc.	%Dev	%Rec	Mod.Comment	Sig/Noise Flag	1º Ratio Flag	1º Ratio (Actual)	1º Ratio (Pred)	R.T. Tolerance Flag	2º Ratio Flag	2º Ratio (Actual)	2º Ratio (Pred)
1	20200926L791D1_1	L791D1 20ug PNS			148.261	4.56	8532.77	183107			8532.77					NO	NO	1.446	2	NO	NO	1.768	2
2	20200926L791D1_2	L791D1 20ug F1			24.193	4.56	1080.41	21676			1080.41					NO	NO	1.42	2	NO	YES	0.908	2
3	20200926L791D1_3	L791D1 20ug F2			173.006	4.56	4427.25	99562			4427.25					NO	YES	1.311	2	NO	NO	1.448	2
4	20200926wash3	5%ACN 0.5%FA																	2	NO			2
5	20200926L791D1_4	L791D1 20ug F3			528.45	4.56	5203.65	103285			5203.65					NO	NO	1.5	2	NO	NO	1.705	2
6	20200926L791D1_5	L791D1 20ug F4			792.795	4.56	3997.93	85688			3997.93					NO	NO	1.425	2	NO	NO	1.558	2
7	20200926L791D1_6	L791D1 20ug F5			212.477	4.57	4386.74	86669			4386.74					NO	NO	1.428	2	NO	NO	1.727	2
8	20200926wash4	5%ACN 0.5%FA			6.317	4.66	0.134	11			0.134					NO	NO	1.634	2	NO	YES	0.482	2
9	20200926L791D1_7	L791D1 20ug F6			920.224	4.57	4289.24	97201			4289.24					NO	NO	1.432	2	NO	NO	1.842	2
10	20200926L791D1_8	L791D1 20ug F7			1274.27	4.56	5773.57	125668			5773.57					NO	NO	1.549	2	NO	NO	1.836	2
11	20200926L791D1_9	L791D1 20ug F8			270.405	4.56	5190.59	119918			5190.59					NO	NO	1.509	2	NO	NO	1.89	2
12	20200926wash5	5%ACN 0.5%FA			16	4.7	0.248	16			0.248					NO	NO	1.58	2	NO	NO	2.175	2
13	20200926L791D1_10	L791D1 20ug F9			1084.99	4.57	9144.99	192551			9144.99					NO	NO	1.495	2	NO	NO	2.181	2
14	20200926L791D1_11	L791D1 20ug F10			109.545	4.56	14883.5	322243			14883.5					NO	NO	1.607	2	NO	NO	2.146	2
15	20200926L791D1_12	L791D1 20ug F11			332612	4.56	15523.3	332612			15523.3					NO	NO	1.666	2	NO	NO	2.256	2
16	20200926L791D1_13	L791D1 20ug F12			580.601	4.56	27150.6	552029			27150.6					NO	NO	1.564	2	NO	NO	2.202	2
17	20200926wash6	5%ACN 0.5%FA			7	4.62	0.086	7			0.086					NO	YES	0.056	2	NO	YES	0.38	2
18	20200926L369D1_1	L369D1 20ug PNS			394.784	4.56	3043.7	65688			3043.7					NO	NO	1.508	2	NO	NO	1.756	2
19	20200926L369D1_2	L369D1 20ug F1			10.652	4.56	432.862	11034			432.862					NO	YES	1.115	2	NO	YES	0.731	2
20	20200926L369D1_3	L369D1 20ug F2			47.506	4.56	1997.33	44247			1997.33					NO	NO	1.482	2	NO	NO	1.974	2
21	20200926wash8	5%ACN 0.5%FA																	2	NO			2
22	20200926L369D1_4	L369D1 20ug F3			225.119	4.56	2628.41	61365			2628.41					NO	NO	1.529	2	NO	NO	2.554	2
23	20200926L369D1_5	L369D1 20ug F4			3.98	4.56	1531.15	28785			1531.15					NO	NO	1.575	2	NO	NO	1.793	2
24	20200926L369D1_6	L369D1 20ug F5			69.817	4.56	1346.94	29139			1346.94					NO	NO	1.782	2	NO	NO	1.794	2
25	20200926wash9	5%ACN 0.5%FA																	2	NO			2
26	20200926L369D1_7	L369D1 20ug F6			44.285	4.55	1393.19	27543			1393.19					NO	YES	1.4	2	NO	NO	1.837	2
27	20200926L369D1_8	L369D1 20ug F7			11262.4	4.56	2115.88	43570			2115.88					NO	NO	1.631	2	NO	NO	2.368	2
28	20200926L369D1_9	L369D1 20ug F8			16.464	4.56	1421.93	26498			1421.93					NO	NO	1.79	2	NO	NO	2.087	2
29	20200926wash10	5%ACN 0.5%FA																	2	NO			2
30	20200926L369D1_10	L369D1 20ug F9			21.116	4.56	2656.31	54965			2656.31					NO	NO	1.665	2	NO	NO	2.348	2
31	20200926L369D1_11	L369D1 20ug F10			1768	4.56	4881.76	108716			4881.76					NO	NO	1.63	2	NO	NO	2.225	2
32	20200926L369D1_12	L369D1 20ug F11			117.403	4.56	4542.77	92533			4542.77					NO	NO	1.846	2	NO	NO	2.297	2
33	20200926L369D1_13	L369D1 20ug F12			704.874	4.56	7916.99	156235			7916.99					NO	NO	1.697	2	NO	NO	2.215	2
34	20200926wash11	5%ACN 0.5%FA																	2	NO			2
35	20200926L1017D1_1	L1017D1 20ug PNS			60.686	4.55	956.237	19565			956.237					NO	YES	1.385	2	NO	NO	2.035	2
36	20200926L1017D1_2	L1017D1 20ug F1			11.313	4.56	76.845	2767			76.845					NO	YES	0.772	2	NO	YES	0.422	2
37	20200926L1017D1_3	L1017D1 20ug F2			41.965	4.56	790.271	18686			790.271					NO	NO	1.417	2	NO	NO	1.883	2
38	20200926wash12	5%ACN 0.5%FA			8	4.62	0.093	8			0.093					NO	NO	1.5	2	NO	NO	1.824	2
39	20200926L1017D1_4	L1017D1 20ug F3			78.941	4.55	1145.21	27288			1145.21					NO	NO	1.573	2	NO	NO	1.876	2
40	20200926L1017D1_5	L1017D1 20ug F4			41.347	4.56	859.674	20695			859.674					NO	NO	1.645	2	NO	NO	1.71	2
41	20200926L1017D1_6	L1017D1 20ug F5			40.474	4.56	708.102	18854			708.102					NO	NO	2.167	2	NO	NO	2.504	2
42	20200926wash13	5%ACN 0.5%FA			2.793	4.58	0.115	9			0.115					NO	YES	0.408	2	NO	YES	1.173	2
43	20200926L1017D1_7	L1017D1 20ug F6			35.162	4.55	802.05	17310			802.05					NO	NO	1.857	2	NO	NO	1.985	2
44	20200926L1017D1_8	L1017D1 20ug F7			23.203	4.56	768.101	18859			768.101					NO	NO	1.481	2	NO	NO	2.009	2
45	20200926L1017D1_9	L1017D1 20ug F8			114.741	4.57	824.114	18553			824.114					NO	NO	1.655	2	NO	NO	2.072	2
46	20200926wash14	5%ACN 0.5%FA			1.452	4.57	0.043	4			0.043					NO	YES	0.453	2	NO	YES	0.439	2
47	20200926L1017D1_10	L1017D1 20ug F9			86.561	4.56	1439.18	28901			1439.18					NO	NO	1.495	2	NO	NO	2.32	2
48	20200926L1017D1_11	L1017D1 20ug F10			78.072	4.55	2620.4	56796			2620.4					NO	NO	1.817	2	NO	NO	2.337	2
49	20200926L1017D1_12	L1017D1 20ug F11			17.045	4.56	2903.89	60931			2903.89					NO	NO	1.805	2	NO	NO	2.118	2
50	20200926L1017D1_13	L1017D1 20ug F12			80.969	4.55	5890.3	127291			5890.3					NO	NO	1.788	2	NO	NO	2.515	2
51	20200926wash15	5%ACN 0.5%FA			4	4.53	0.043	4			0.043					NO	YES	0.551	2	NO	YES	0.247	2

## Sheet: Normalized Response Ratio
Quantify Compound Summary Report
Printed Sat Oct 03 13:58:11 2020
Compound 2: B2M_IQVYSR
	Name	Sample Text	S/N	RT	Area	Height	IS Area	IS Height	Response	%PNS	Conc.	Sig/Noise Flag	1º Ratio Flag	1º Ratio (Actual)	1º Ratio (Pred)	R.T. Tolerance Flag	2º Ratio Flag	2º Ratio (Actual)	2º Ratio (Pred)
1	20200926L791D1_1	L791D1 20ug PNS	109.906	3.26	6765.51	171412	5428.41	152133	1.246	1		NO	NO	5.039	5.01	NO	NO	5.496	4.41
2	20200926L791D1_2	L791D1 20ug F1	47.511	3.26	2995.16	89101	5543.98	156368	0.54	0.433387		NO	NO	4.749	5.01	NO	NO	4.689	4.41
3	20200926L791D1_3	L791D1 20ug F2	204.875	3.26	5204.64	154381	5038.25	136602	1.033	0.829053		NO	NO	4.123	5.01	NO	NO	3.957	4.41
5	20200926L791D1_4	L791D1 20ug F3	105.09	3.26	6714.73	183448	4621.62	134950	1.453	1.16613		NO	NO	5.057	5.01	NO	NO	4.707	4.41
6	20200926L791D1_5	L791D1 20ug F4	283740	3.26	10611.8	283740	4676.17	135185	2.269	1.82103		NO	NO	4.457	5.01	NO	NO	4.51	4.41
7	20200926L791D1_6	L791D1 20ug F5	241715	3.26	8269.25	241715	3640.14	100351	2.272	1.82343		NO	NO	3.92	5.01	NO	NO	4.876	4.41
9	20200926L791D1_7	L791D1 20ug F6	86.43	3.26	5569.39	158033	3219.49	90999	1.73	1.38844		NO	NO	3.995	5.01	NO	YES	5.889	4.41
10	20200926L791D1_8	L791D1 20ug F7	23.685	3.26	4408.9	123748	3060.01	83208	1.441	1.1565		NO	NO	4.119	5.01	NO	NO	4.376	4.41
11	20200926L791D1_9	L791D1 20ug F8	136.931	3.26	3597.97	100907	3040.34	85919	1.183	0.949438		NO	NO	4.293	5.01	NO	YES	6.448	4.41
13	20200926L791D1_10	L791D1 20ug F9	202.899	3.27	2890.41	90624	2694.74	75327	1.073	0.861156		NO	NO	4.09	5.01	NO	NO	5.31	4.41
14	20200926L791D1_11	L791D1 20ug F10	230.534	3.26	2373.49	68258	2410.22	73886	0.985	0.79053		NO	NO	5.028	5.01	NO	NO	4.175	4.41
15	20200926L791D1_12	L791D1 20ug F11	17.435	3.26	2219.02	61730	2086.54	60537	1.063	0.85313		NO	NO	6.118	5.01	NO	YES	6.723	4.41
16	20200926L791D1_13	L791D1 20ug F12	21.898	3.26	1488.05	42534	1517.28	37360	0.981	0.787319		NO	NO	6.409	5.01	NO	NO	5.15	4.41
18	20200926L369D1_1	L369D1 20ug PNS	66.584	3.26	2136.43	70005	1583.44	51622	1.349	1		NO	NO	3.979	5.01	NO	YES	7.426	4.41
19	20200926L369D1_2	L369D1 20ug F1	39.731	3.27	578.15	17714	1307.38	36124	0.442	0.32765		NO	YES	11.368	5.01	NO	YES	7.122	4.41
20	20200926L369D1_3	L369D1 20ug F2	31073	3.26	1101.12	31073	1283.74	37643	0.858	0.636027		NO	NO	3.512	5.01	NO	NO	5.698	4.41
22	20200926L369D1_4	L369D1 20ug F3	30.426	3.26	1632.34	46954	1315.57	36952	1.241	0.919941		NO	NO	5.16	5.01	NO	NO	3.811	4.41
23	20200926L369D1_5	L369D1 20ug F4	95185	3.26	3181.54	95185	1096.88	30164	2.901	2.15048		NO	NO	4.465	5.01	NO	NO	4.171	4.41
24	20200926L369D1_6	L369D1 20ug F5	55644	3.26	2242.34	55644	1003.29	24425	2.235	1.65678		NO	NO	5.287	5.01	NO	NO	4.456	4.41
26	20200926L369D1_7	L369D1 20ug F6	26.848	3.26	1741.79	46729	870.323	26703	2.001	1.48332		NO	NO	4.213	5.01	NO	NO	4.603	4.41
27	20200926L369D1_8	L369D1 20ug F7	50003	3.26	1733.95	50003	889.405	19451	1.95	1.44552		NO	NO	5.522	5.01	NO	NO	4.887	4.41
28	20200926L369D1_9	L369D1 20ug F8	33330	3.27	1183.55	33330	712.121	19206	1.662	1.23202		NO	NO	5.093	5.01	NO	YES	6.681	4.41
30	20200926L369D1_10	L369D1 20ug F9	47.302	3.26	871.729	28807	719.354	20814	1.212	0.898443		NO	NO	4.452	5.01	NO	NO	3.881	4.41
31	20200926L369D1_11	L369D1 20ug F10	8.286	3.27	397.39	11650	651.066	18756	0.61	0.452187		NO	YES	11.484	5.01	NO	YES	6.894	4.41
32	20200926L369D1_12	L369D1 20ug F11	110.238	3.26	494.693	16424	542.279	13414	0.912	0.676056		NO	YES	8.786	5.01	NO	YES	8.765	4.41
33	20200926L369D1_13	L369D1 20ug F12	8888	3.25	322.36	8888	466.774	14280	0.691	0.512231		NO	NO	3.985	5.01	NO	YES	8.981	4.41
35	20200926L1017D1_1	L1017D1 20ug PNS	9657	3.27	361.009	9657	555.201	17044	0.65	1		NO	YES	3.468	5.01	NO	NO	4.047	4.41
36	20200926L1017D1_2	L1017D1 20ug F1	4898	3.26	126.121	4898	521.436	14418	0.242	0.372308		NO	NO	4.252	5.01	NO	YES	42.494	4.41
37	20200926L1017D1_3	L1017D1 20ug F2	18.195	3.27	261.871	9216	552.673	17900	0.474	0.729231		NO	YES	9.765	5.01	NO	NO	3.727	4.41
39	20200926L1017D1_4	L1017D1 20ug F3	14.235	3.26	690.29	17226	379.194	10954	1.82	2.8		NO	NO	4.197	5.01	NO	YES	13.318	4.41
40	20200926L1017D1_5	L1017D1 20ug F4	84.512	3.26	1271.28	35768	535.526	17242	2.374	3.65231		NO	NO	3.735	5.01	NO	NO	5.01	4.41
41	20200926L1017D1_6	L1017D1 20ug F5	25642	3.26	992.051	25642	385.771	8853	2.572	3.95692		NO	NO	4.569	5.01	NO	YES	6.129	4.41
43	20200926L1017D1_7	L1017D1 20ug F6	5.089	3.26	967.764	27290	580.347	13324	1.668	2.56615		NO	NO	4.618	5.01	NO	YES	10.845	4.41
44	20200926L1017D1_8	L1017D1 20ug F7	22663	3.26	701.987	22663	501.3	11379	1.4	2.15385		NO	NO	4.69	5.01	NO	YES	6.398	4.41
45	20200926L1017D1_9	L1017D1 20ug F8	4.917	3.26	510.51	11587	495.846	13997	1.03	1.58462		NO	NO	5.185	5.01	NO	NO	5.314	4.41
47	20200926L1017D1_10	L1017D1 20ug F9	62.131	3.26	567.315	14068	593.337	19457	0.956	1.47077		NO	NO	4.545	5.01	NO	NO	4.747	4.41
48	20200926L1017D1_11	L1017D1 20ug F10	6592	3.27	282.476	6592	434.251	10932	0.65	1		NO	YES	6.515	5.01	NO	NO	4.327	4.41
49	20200926L1017D1_12	L1017D1 20ug F11	3.28	3.27	274.367	7177	498.731	13084	0.55	0.846154		NO	YES	2.966	5.01	NO	NO	3.259	4.41
50	20200926L1017D1_13	L1017D1 20ug F12	9.748	3.26	242.983	7304	428.256	11882	0.567	0.872308		NO	YES	3.149	5.01	NO	NO	3.949	4.41
Compound 4: FcRn_LFLEAFK
	Name	Sample Text	S/N	RT	Area	Height	IS Area	IS Height	Response	%PNS	Conc.	Sig/Noise Flag	1º Ratio Flag	1º Ratio (Actual)	1º Ratio (Pred)	R.T. Tolerance Flag	2º Ratio Flag	2º Ratio (Actual)	2º Ratio (Pred)
1	20200926L791D1_1	L791D1 20ug PNS	48.037	7.28	1971.03	28767	12830.6	202012	0.154	1		NO	YES	3.06	5.02	NO	NO	3.37	3.08
2	20200926L791D1_2	L791D1 20ug F1	5.325	7.3	193.933	2151	11521	197830	0.017	0.11039		NO	YES	3.284	5.02	NO	YES	1.275	3.08
3	20200926L791D1_3	L791D1 20ug F2	153.093	7.28	1587.99	25242	10761.6	167010	0.148	0.961039		NO	NO	4.568	5.02	NO	NO	2.956	3.08
5	20200926L791D1_4	L791D1 20ug F3	126.704	7.28	3302.9	52710	10143.2	161196	0.326	2.11688		NO	NO	4.234	5.02	NO	YES	4.468	3.08
6	20200926L791D1_5	L791D1 20ug F4	355.396	7.28	6176.86	100548	9750.75	158433	0.633	4.11039		NO	NO	3.608	5.02	NO	NO	3.999	3.08
7	20200926L791D1_6	L791D1 20ug F5	109.318	7.28	4070.45	53057	8896.93	149135	0.458	2.97403		NO	NO	4.114	5.02	NO	NO	3.779	3.08
9	20200926L791D1_7	L791D1 20ug F6	67.024	7.28	1611.71	25203	7793.21	125602	0.207	1.34416		NO	NO	3.589	5.02	NO	NO	3.943	3.08
10	20200926L791D1_8	L791D1 20ug F7	56.204	7.29	1187.87	16520	7503.43	119885	0.158	1.02597		NO	NO	3.599	5.02	NO	YES	5.775	3.08
11	20200926L791D1_9	L791D1 20ug F8	9.452	7.27	713.494	10807	7113.27	113464	0.1	0.649351		NO	YES	2.955	5.02	NO	NO	3.3	3.08
13	20200926L791D1_10	L791D1 20ug F9	35.929	7.28	654.333	11373	5979.72	94098	0.109	0.707792		NO	NO	5.512	5.02	NO	NO	3.379	3.08
14	20200926L791D1_11	L791D1 20ug F10	30.443	7.29	370.202	6164	5759.03	89101	0.064	0.415584		NO	NO	3.868	5.02	NO	YES	11.024	3.08
15	20200926L791D1_12	L791D1 20ug F11	3.536	7.29	260.047	4619	4632.64	64893	0.056	0.363636		NO	YES	1.811	5.02	NO	YES	1.235	3.08
16	20200926L791D1_13	L791D1 20ug F12	20.22	7.28	364.586	6245	4432.9	63252	0.082	0.532468		NO	YES	3.136	5.02	NO	YES	4.383	3.08
18	20200926L369D1_1	L369D1 20ug PNS	270.55	7.28	1101.77	17755	4040.82	62493	0.273	1		NO	NO	3.562	5.02	NO	NO	3.492	3.08
19	20200926L369D1_2	L369D1 20ug F1	23.974	7.29	55.444	1747	3278.34	53963	0.017	0.0622711		NO	YES	1.449	5.02	NO	YES	0.62	3.08
20	20200926L369D1_3	L369D1 20ug F2	90.35	7.28	594.451	9038	3012	48332	0.197	0.721612		NO	NO	4.185	5.02	NO	YES	4.369	3.08
22	20200926L369D1_4	L369D1 20ug F3	10.78	7.28	1277.31	19429	2493.14	34494	0.512	1.87546		NO	YES	3.015	5.02	NO	YES	4.288	3.08
23	20200926L369D1_5	L369D1 20ug F4	180.042	7.28	2417.53	37945	2472.58	38400	0.978	3.58242		NO	NO	3.533	5.02	NO	YES	4.09	3.08
24	20200926L369D1_6	L369D1 20ug F5	52.832	7.28	1750.58	32982	2415.4	39049	0.725	2.65568		NO	YES	2.971	5.02	NO	NO	3.686	3.08
26	20200926L369D1_7	L369D1 20ug F6	1116.44	7.28	934.585	15802	2073.49	38310	0.451	1.65201		NO	NO	5.271	5.02	NO	NO	3.93	3.08
27	20200926L369D1_8	L369D1 20ug F7	86.588	7.29	494.508	8743	2069.49	31776	0.239	0.875458		NO	YES	2.607	5.02	NO	NO	3.911	3.08
28	20200926L369D1_9	L369D1 20ug F8	13.522	7.27	429.565	6581	1780.36	28685	0.241	0.882784		NO	NO	4.257	5.02	NO	YES	10.366	3.08
30	20200926L369D1_10	L369D1 20ug F9	866.295	7.27	291.473	5173	1467.86	22437	0.199	0.728938		NO	NO	4.01	5.02	NO	NO	2.918	3.08
31	20200926L369D1_11	L369D1 20ug F10	25.162	7.28	193.766	4812	1585.73	23150	0.122	0.446886		NO	NO	4.494	5.02	NO	YES	4.173	3.08
32	20200926L369D1_12	L369D1 20ug F11	117.217	7.28	122.996	2359	1298.48	19051	0.095	0.347985		NO	YES	2.117	5.02	NO	YES	8.334	3.08
33	20200926L369D1_13	L369D1 20ug F12	6.526	7.27	147.188	2797	1574.36	26370	0.093	0.340659		NO	NO	4.521	5.02	NO	YES	5.835	3.08
35	20200926L1017D1_1	L1017D1 20ug PNS	132.056	7.23	169.272	2326	1376.19	20620	0.123	1		NO	NO	4.841	5.02	NO	YES	7.345	3.08
36	20200926L1017D1_2	L1017D1 20ug F1	160	7.26	7.545	160	1241.72	22802	0.006	0.0487805		NO	YES	2.686	5.02	NO	YES	1.887	3.08
37	20200926L1017D1_3	L1017D1 20ug F2	2.137	7.26	201.474	3617	1193.19	19879	0.169	1.37398		NO	YES	7.171	5.02	NO	YES	5.235	3.08
39	20200926L1017D1_4	L1017D1 20ug F3	51.123	7.26	316.687	4414	1249.67	17795	0.253	2.05691		NO	YES	2.45	5.02	NO	NO	2.164	3.08
40	20200926L1017D1_5	L1017D1 20ug F4	19.864	7.25	1022.4	16195	1191.87	19994	0.858	6.97561		NO	YES	3.391	5.02	NO	YES	6.187	3.08
41	20200926L1017D1_6	L1017D1 20ug F5	116.35	7.24	474.247	7685	1218.41	19730	0.389	3.1626		NO	NO	5.209	5.02	NO	YES	5.459	3.08
43	20200926L1017D1_7	L1017D1 20ug F6	26.354	7.25	242.259	4559	1677.16	23159	0.144	1.17073		NO	NO	4.928	5.02	NO	YES	15.069	3.08
44	20200926L1017D1_8	L1017D1 20ug F7	3.94	7.25	164.196	3689	1376.5	21593	0.119	0.96748		NO	NO	4.359	5.02	NO	YES	4.608	3.08
45	20200926L1017D1_9	L1017D1 20ug F8	2009.77	7.26	177.565	3545	1389.8	18571	0.128	1.04065		NO	YES	8.309	5.02	NO	YES	4.386	3.08
47	20200926L1017D1_10	L1017D1 20ug F9	4.652	7.25	152.599	3075	1387.39	21990	0.11	0.894309		NO	YES	14.183	5.02	NO	YES	122.866	3.08
48	20200926L1017D1_11	L1017D1 20ug F10	27.542	7.26	102.887	1745	1398.16	20509	0.074	0.601626		NO	YES	8.691	5.02	NO	YES	8.049	3.08
49	20200926L1017D1_12	L1017D1 20ug F11	1239	7.25	59.626	1239	1290.13	24996	0.046	0.373984		NO	YES	11.788	5.02	NO	YES	6.568	3.08
50	20200926L1017D1_13	L1017D1 20ug F12	6.283	7.26	80.984	1272	1101.68	19657	0.074	0.601626		NO	YES	18.368	5.02	NO	YES	5.352	3.08
Compound 6: HSC70_ITITNDK
	Name	Sample Text	S/N	RT	Area	Height	IS Area	IS Height	Response	%PNS	Conc.	Sig/Noise Flag	1º Ratio Flag	1º Ratio (Actual)	1º Ratio (Pred)	R.T. Tolerance Flag	2º Ratio Flag	2º Ratio (Actual)	2º Ratio (Pred)
1	20200926L791D1_1	L791D1 20ug PNS	865601	3.16	28667.1	865601	2352.89	70905	12.1838	1		NO	NO	1.715	1.836	NO	NO	2.922	3
2	20200926L791D1_2	L791D1 20ug F1	1285.99	3.16	36313.7	1042013	2135.39	64651	17.0056	1.39576		NO	NO	1.664	1.836	NO	NO	2.921	3
3	20200926L791D1_3	L791D1 20ug F2	625362	3.16	20682.6	625362	1964.91	53868	10.526	0.863932		NO	NO	1.675	1.836	NO	NO	2.737	3
5	20200926L791D1_4	L791D1 20ug F3	388602	3.16	13149.9	388602	1780.11	46255	7.38716	0.60631		NO	NO	1.766	1.836	NO	NO	3.001	3
6	20200926L791D1_5	L791D1 20ug F4	563.79	3.16	7801.66	231569	1767.54	46703	4.41385	0.362272		NO	NO	1.616	1.836	NO	NO	3.278	3
7	20200926L791D1_6	L791D1 20ug F5	35.317	3.16	4355.03	122090	1387.3	36369	3.13922	0.257655		NO	NO	1.899	1.836	NO	NO	3.161	3
9	20200926L791D1_7	L791D1 20ug F6	14.741	3.16	6268.34	174041	1353.81	48049	4.63015	0.380025		NO	NO	1.914	1.836	NO	NO	3.265	3
10	20200926L791D1_8	L791D1 20ug F7	33.476	3.15	3522.66	100195	1239.07	38434	2.84299	0.233342		NO	NO	1.684	1.836	NO	NO	3.252	3
11	20200926L791D1_9	L791D1 20ug F8	78.3	3.16	2900.48	78298	987.016	26171	2.93864	0.241192		NO	NO	1.687	1.836	NO	NO	3.423	3
13	20200926L791D1_10	L791D1 20ug F9	56.666	3.16	2752.28	74569	1012.93	28814	2.71714	0.223013		NO	NO	1.765	1.836	NO	NO	3.436	3
14	20200926L791D1_11	L791D1 20ug F10	54.465	3.16	2683.53	77292	826.621	23234	3.24639	0.266451		NO	NO	1.964	1.836	NO	NO	3.252	3
15	20200926L791D1_12	L791D1 20ug F11	74.591	3.16	2309.53	61982	703.39	20433	3.28342	0.269491		NO	NO	1.825	1.836	NO	NO	2.958	3
16	20200926L791D1_13	L791D1 20ug F12	11.172	3.16	3664.96	94891	569.526	14800	6.43511	0.52817		NO	NO	1.721	1.836	NO	NO	3.391	3
18	20200926L369D1_1	L369D1 20ug PNS	157.264	3.16	7894.08	239286	630.292	17537	12.5245	1		NO	NO	1.835	1.836	NO	NO	3.356	3
19	20200926L369D1_2	L369D1 20ug F1	1533.68	3.16	9577.15	275796	490.36	12653	19.5308	1.55941		NO	NO	1.604	1.836	NO	NO	2.968	3
20	20200926L369D1_3	L369D1 20ug F2	149480	3.16	5319.28	149480	503.769	17505	10.559	0.843066		NO	NO	1.632	1.836	NO	NO	2.968	3
22	20200926L369D1_4	L369D1 20ug F3	168.791	3.16	2426.11	71164	368.602	11527	6.58192	0.525524		NO	NO	1.489	1.836	NO	NO	3.329	3
23	20200926L369D1_5	L369D1 20ug F4	11.543	3.16	1415.04	40077	456.561	9276	3.09934	0.247462		NO	NO	1.67	1.836	NO	NO	3.015	3
24	20200926L369D1_6	L369D1 20ug F5	31.356	3.16	860.075	25855	388.35	8789	2.21469	0.176829		NO	NO	1.392	1.836	NO	NO	3.719	3
26	20200926L369D1_7	L369D1 20ug F6	52.787	3.16	1560.45	46350	416.339	9814	3.74803	0.299256		NO	NO	1.947	1.836	NO	NO	3.337	3
27	20200926L369D1_8	L369D1 20ug F7	15.11	3.16	709.074	19150	293.302	9490	2.41756	0.193026		NO	NO	1.65	1.836	NO	NO	3.093	3
28	20200926L369D1_9	L369D1 20ug F8	23437	3.17	705.125	23437	225.801	7059	3.12277	0.249333		NO	NO	1.494	1.836	NO	NO	2.879	3
30	20200926L369D1_10	L369D1 20ug F9	8.111	3.17	568.24	14918	231.087	5553	2.45899	0.196334		NO	YES	1.13	1.836	NO	NO	3.406	3
31	20200926L369D1_11	L369D1 20ug F10	36.669	3.16	630.421	19210	226.953	7114	2.77776	0.221786		NO	YES	2.503	1.836	NO	YES	4.003	3
32	20200926L369D1_12	L369D1 20ug F11	33.726	3.16	564.527	15708	287.394	8887	1.9643	0.156836		NO	NO	1.415	1.836	NO	YES	4.016	3
33	20200926L369D1_13	L369D1 20ug F12	9.377	3.16	829.84	19994	249.542	8363	3.32545	0.265516		NO	NO	1.916	1.836	NO	NO	2.876	3
35	20200926L1017D1_1	L1017D1 20ug PNS	78175	3.16	2465.94	78175	188.331	5424	13.0937	1		NO	NO	1.371	1.836	NO	NO	2.902	3
36	20200926L1017D1_2	L1017D1 20ug F1	92250	3.16	3220.42	92250	260.969	10942	12.3403	0.942459		NO	NO	1.291	1.836	NO	NO	2.663	3
37	20200926L1017D1_3	L1017D1 20ug F2	79549	3.16	2436.68	79549	161.403	5669	15.0968	1.15299		NO	NO	1.565	1.836	NO	NO	3.75	3
39	20200926L1017D1_4	L1017D1 20ug F3	39460	3.16	1207.66	39460	220.055	6892	5.48799	0.419133		NO	NO	1.432	1.836	NO	NO	3.346	3
40	20200926L1017D1_5	L1017D1 20ug F4	5.046	3.16	794.985	23091	150.449	5883	5.28408	0.40356		NO	NO	1.31	1.836	NO	NO	2.507	3
41	20200926L1017D1_6	L1017D1 20ug F5	18050	3.17	640.625	18050	161.096	4341	3.97667	0.303709		NO	YES	1.014	1.836	NO	NO	2.251	3
43	20200926L1017D1_7	L1017D1 20ug F6	2.567	3.18	375.199	7965	174.234	5970	2.15342	0.164463		NO	YES	1.076	1.836	NO	NO	3.107	3
44	20200926L1017D1_8	L1017D1 20ug F7	13026	3.16	479.62	13026	168.215	5287	2.85123	0.217757		NO	NO	1.619	1.836	NO	NO	3.046	3
45	20200926L1017D1_9	L1017D1 20ug F8	10.142	3.16	602.838	17678	218.677	6777	2.75675	0.210541		NO	NO	1.584	1.836	NO	NO	3.622	3
47	20200926L1017D1_10	L1017D1 20ug F9	4.166	3.16	560.972	16295	206.837	5665	2.71215	0.207134		NO	NO	1.977	1.836	NO	NO	3.255	3
48	20200926L1017D1_11	L1017D1 20ug F10	16.466	3.16	303.698	12659	228.114	6931	1.33134	0.101678		NO	YES	1.174	1.836	NO	YES	4.398	3
49	20200926L1017D1_12	L1017D1 20ug F11	14.082	3.16	280.43	8862	160.626	4378	1.74586	0.133336		NO	NO	1.502	1.836	NO	NO	2.705	3
50	20200926L1017D1_13	L1017D1 20ug F12	35.561	3.16	736.862	23033	167.408	6959	4.40159	0.336162		NO	NO	1.516	1.836	NO	NO	2.593	3
Compound 8: LAMP1_VWVQAFK
	Name	Sample Text	S/N	RT	Area	Height	IS Area	IS Height	Response	%PNS	Conc.	Sig/Noise Flag	1º Ratio Flag	1º Ratio (Actual)	1º Ratio (Pred)	R.T. Tolerance Flag	2º Ratio Flag	2º Ratio (Actual)	2º Ratio (Pred)
1	20200926L791D1_1	L791D1 20ug PNS	217.902	5.27	4623.1	85929	6911.93	136971	0.668857	1		NO	NO	4.277	4	NO
2	20200926L791D1_2	L791D1 20ug F1	52.384	5.27	1598.64	35490	6906	138364	0.231486	0.346092		NO	NO	3.897	4	NO
3	20200926L791D1_3	L791D1 20ug F2	128.494	5.28	3689.09	74115	5761.53	109449	0.640298	0.957301		NO	NO	3.968	4	NO
5	20200926L791D1_4	L791D1 20ug F3	194.99	5.28	4652.47	90469	5057.36	99932	0.91994	1.37539		NO	NO	3.603	4	NO
6	20200926L791D1_5	L791D1 20ug F4	376.133	5.28	7373.77	143165	4453.48	84210	1.65573	2.47546		NO	NO	3.974	4	NO
7	20200926L791D1_6	L791D1 20ug F5	479.724	5.28	6258.42	125262	3996.05	84500	1.56615	2.34153		NO	NO	4.252	4	NO
9	20200926L791D1_7	L791D1 20ug F6	197.76	5.27	3220.4	62299	3584.13	74135	0.898516	1.34336		NO	NO	3.907	4	NO
10	20200926L791D1_8	L791D1 20ug F7	193.268	5.27	2859.68	57767	3386.2	73735	0.844512	1.26262		NO	NO	3.503	4	NO
11	20200926L791D1_9	L791D1 20ug F8	730.862	5.28	2213.38	45344	3067.21	61064	0.721627	1.0789		NO	NO	3.386	4	NO
13	20200926L791D1_10	L791D1 20ug F9	159.281	5.28	1858.88	33478	2791.98	53681	0.665793	0.995419		NO	NO	3.846	4	NO
14	20200926L791D1_11	L791D1 20ug F10	115.149	5.28	1762.66	35722	2523.38	51086	0.698531	1.04436		NO	NO	4.11	4	NO
15	20200926L791D1_12	L791D1 20ug F11	79.827	5.27	1409.71	25054	2160.98	42879	0.652349	0.975319		NO	NO	3.89	4	NO
16	20200926L791D1_13	L791D1 20ug F12	66.118	5.28	1182.29	21572	1965.33	38102	0.601573	0.899405		NO	NO	3.872	4	NO
18	20200926L369D1_1	L369D1 20ug PNS	101.589	5.28	1358.01	25346	2145.36	39814	0.632998	1		NO	NO	3.254	4	NO
19	20200926L369D1_2	L369D1 20ug F1	11.195	5.28	462.344	9740	1917.87	38288	0.241071	0.380841		NO	NO	4.634	4	NO
20	20200926L369D1_3	L369D1 20ug F2	60.667	5.28	890.798	18336	1560.81	30319	0.570728	0.901627		NO	NO	3.622	4	NO
22	20200926L369D1_4	L369D1 20ug F3	34.763	5.28	1085.58	22345	1342.13	25490	0.808849	1.27781		NO	NO	3.172	4	NO
23	20200926L369D1_5	L369D1 20ug F4	233.206	5.27	1863.87	36663	1145.8	23474	1.6267	2.56984		NO	NO	3.467	4	NO
24	20200926L369D1_6	L369D1 20ug F5	7.765	5.28	1629.85	32859	1103.13	21693	1.47747	2.33409		NO	NO	3.251	4	NO
26	20200926L369D1_7	L369D1 20ug F6	71.815	5.28	1091.75	24268	1041.04	22055	1.04871	1.65674		NO	NO	4.085	4	NO
27	20200926L369D1_8	L369D1 20ug F7	79.924	5.28	1012.26	19385	1038.31	21011	0.974916	1.54016		NO	NO	3.517	4	NO
28	20200926L369D1_9	L369D1 20ug F8	127.591	5.28	746.378	14086	912.993	17558	0.817507	1.29148		NO	NO	3.591	4	NO
30	20200926L369D1_10	L369D1 20ug F9	219.442	5.28	604.204	10775	816.711	14946	0.739801	1.16873		NO	NO	3.162	4	NO
31	20200926L369D1_11	L369D1 20ug F10	101.215	5.28	624.379	11822	775.048	15008	0.8056	1.27268		NO	NO	3.233	4	NO
32	20200926L369D1_12	L369D1 20ug F11	9.907	5.28	431.939	10059	701.41	13702	0.615815	0.972856		NO	NO	3.946	4	NO
33	20200926L369D1_13	L369D1 20ug F12	7.055	5.28	311.371	6674	694.594	14134	0.448278	0.708182		NO	NO	3.762	4	NO
35	20200926L1017D1_1	L1017D1 20ug PNS	634.685	5.27	294.996	6506	776.965	16081	0.379677	1		NO	YES	2.734	4	NO
36	20200926L1017D1_2	L1017D1 20ug F1	6.547	5.25	66.346	1368	717.964	16105	0.0924085	0.243387		NO	YES	2.705	4	NO
37	20200926L1017D1_3	L1017D1 20ug F2	24.17	5.27	262.755	4880	631.894	12181	0.415821	1.0952		NO	NO	3.104	4	NO
39	20200926L1017D1_4	L1017D1 20ug F3	49.402	5.25	460.332	8721	642.072	12234	0.716948	1.88831		NO	NO	4.116	4	NO
40	20200926L1017D1_5	L1017D1 20ug F4	91.428	5.26	1074.51	22787	606.664	10975	1.77118	4.66496		NO	NO	3.371	4	NO
41	20200926L1017D1_6	L1017D1 20ug F5	63.891	5.25	867.075	14707	646.951	14456	1.34025	3.52997		NO	NO	3.561	4	NO
43	20200926L1017D1_7	L1017D1 20ug F6	5.383	5.26	572.293	13857	633.617	12146	0.903216	2.3789		NO	NO	3.621	4	NO
44	20200926L1017D1_8	L1017D1 20ug F7	38.46	5.25	405.533	7334	623.278	12344	0.650645	1.71368		NO	NO	3.708	4	NO
45	20200926L1017D1_9	L1017D1 20ug F8	45.671	5.26	446.909	11151	670.505	14362	0.666526	1.75551		NO	NO	3.262	4	NO
47	20200926L1017D1_10	L1017D1 20ug F9	113.165	5.26	302.961	5928	802.042	14363	0.377737	0.99489		NO	NO	3.188	4	NO
48	20200926L1017D1_11	L1017D1 20ug F10	96.663	5.27	223.894	4711	699.533	13644	0.320062	0.842984		NO	NO	3.444	4	NO
49	20200926L1017D1_12	L1017D1 20ug F11	58.461	5.27	206.538	5666	625.8	12262	0.330038	0.86926		NO	NO	4.925	4	NO
50	20200926L1017D1_13	L1017D1 20ug F12	12.388	5.27	220.955	4985	600.812	12081	0.367761	0.968614		NO	NO	2.889	4	NO
Compound 10: CYP3A4_PEP1
	Name	Sample Text	S/N	RT	Area	Height	IS Area	IS Height	Response	%PNS	Conc.	Sig/Noise Flag	1º Ratio Flag	1º Ratio (Actual)	1º Ratio (Pred)	R.T. Tolerance Flag	2º Ratio Flag	2º Ratio (Actual)	2º Ratio (Pred)
1	20200926L791D1_1	L791D1 20ug PNS	334.433	4.62	11763.4	241662	6966.91	141517	1.68847	1		NO				NO
2	20200926L791D1_2	L791D1 20ug F1	10.273	4.61	445.122	6513	6730.99	139696	0.0661302	0.0391658		NO				NO
3	20200926L791D1_3	L791D1 20ug F2	324.4	4.62	7121.09	156474	6422.89	134024	1.1087	0.656633		NO				NO
5	20200926L791D1_4	L791D1 20ug F3	483.638	4.62	13354.9	269895	5937.2	126369	2.24935	1.33218		NO				NO
6	20200926L791D1_5	L791D1 20ug F4	435.412	4.61	22750.5	477231	5338.29	126247	4.26176	2.52404		NO				NO
7	20200926L791D1_6	L791D1 20ug F5	2149.57	4.61	25367.3	532331	4652.84	92893	5.452	3.22896		NO				NO
9	20200926L791D1_7	L791D1 20ug F6	451.802	4.62	15855.3	344756	4171.71	92379	3.80067	2.25095		NO				NO
10	20200926L791D1_8	L791D1 20ug F7	346.016	4.61	18092.6	368195	3804.62	86242	4.75543	2.81642		NO				NO
11	20200926L791D1_9	L791D1 20ug F8	193.564	4.61	13078.3	270719	3829.41	85965	3.41523	2.02268		NO				NO
13	20200926L791D1_10	L791D1 20ug F9	99.994	4.62	9863.8	216083	3310.74	67299	2.97934	1.76452		NO				NO
14	20200926L791D1_11	L791D1 20ug F10	197.265	4.61	12056.9	243970	2917.99	63228	4.13191	2.44713		NO				NO
15	20200926L791D1_12	L791D1 20ug F11	785.444	4.62	10887	228162	2433.5	53361	4.47381	2.64962		NO				NO
16	20200926L791D1_13	L791D1 20ug F12	349.551	4.62	4967.99	105278	2191.01	47898	2.26744	1.3429		NO				NO
18	20200926L369D1_1	L369D1 20ug PNS	39.811	4.61	712.386	14664	2102.71	46689	0.338794	1		NO				NO
19	20200926L369D1_2	L369D1 20ug F1	0.444	4.6	14.412	301	1918.23	38503	0.00751316	0.0221762		NO				NO
20	20200926L369D1_3	L369D1 20ug F2	6.689	4.61	217.663	4700	1619.43	31502	0.134407	0.396721		NO				NO
22	20200926L369D1_4	L369D1 20ug F3	24.536	4.63	619.271	14177	1429.88	31946	0.433094	1.27834		NO				NO
23	20200926L369D1_5	L369D1 20ug F4	37.763	4.62	1010.48	20841	1347.01	30765	0.750161	2.21421		NO				NO
24	20200926L369D1_6	L369D1 20ug F5	125.235	4.61	1424.82	30389	1246.6	27514	1.14297	3.37363		NO				NO
26	20200926L369D1_7	L369D1 20ug F6	42.029	4.61	863.736	18396	1190.02	24007	0.725816	2.14235		NO				NO
27	20200926L369D1_8	L369D1 20ug F7	12.178	4.62	1008.3	18439	1087.87	26056	0.926855	2.73575		NO				NO
28	20200926L369D1_9	L369D1 20ug F8	13.054	4.62	731.251	15906	966.361	21176	0.756706	2.23353		NO				NO
30	20200926L369D1_10	L369D1 20ug F9	108.329	4.61	471.637	11735	881.14	16186	0.535258	1.57989		NO				NO
31	20200926L369D1_11	L369D1 20ug F10	14.804	4.61	660.318	15379	774.508	15428	0.852564	2.51647		NO				NO
32	20200926L369D1_12	L369D1 20ug F11	20.153	4.62	433.287	8602	792.756	19466	0.546558	1.61325		NO				NO
33	20200926L369D1_13	L369D1 20ug F12	18.88	4.62	329.17	8006	687.289	13701	0.47894	1.41366		NO				NO
35	20200926L1017D1_1	L1017D1 20ug PNS	11.612	4.62	191.563	5497	723.377	18483	0.264818	1		NO				NO
36	20200926L1017D1_2	L1017D1 20ug F1	1.345	4.64	4.087	336	615.527	12292	0.00663984	0.0250732		NO				NO
37	20200926L1017D1_3	L1017D1 20ug F2	1202	4.61	52.289	1202	582.571	12590	0.0897556	0.338934		NO				NO
39	20200926L1017D1_4	L1017D1 20ug F3	8.275	4.6	261.881	4833	779.76	17149	0.335848	1.26822		NO				NO
40	20200926L1017D1_5	L1017D1 20ug F4	59.768	4.6	497.184	11727	799.831	18394	0.621611	2.34732		NO				NO
41	20200926L1017D1_6	L1017D1 20ug F5	6.526	4.61	674.448	13022	743.423	18387	0.90722	3.42583		NO				NO
43	20200926L1017D1_7	L1017D1 20ug F6	3.807	4.6	592.925	15342	800.632	19638	0.740571	2.79653		NO				NO
44	20200926L1017D1_8	L1017D1 20ug F7	13.17	4.6	590.554	12459	794.964	20939	0.742869	2.80521		NO				NO
45	20200926L1017D1_9	L1017D1 20ug F8	21.752	4.61	546.617	11064	771.298	17033	0.708698	2.67617		NO				NO
47	20200926L1017D1_10	L1017D1 20ug F9	10.276	4.6	418.698	9292	793.353	14822	0.527758	1.99291		NO				NO
48	20200926L1017D1_11	L1017D1 20ug F10	22.129	4.6	452.505	12526	804.945	20007	0.562156	2.12281		NO				NO
49	20200926L1017D1_12	L1017D1 20ug F11	16.458	4.61	350.328	7525	768.212	22035	0.45603	1.72205		NO				NO
50	20200926L1017D1_13	L1017D1 20ug F12	14.866	4.61	182.818	5243	757.304	15227	0.241406	0.911595		NO				NO
Compound 12: HSP60_LSDGVAVLK
	Name	Sample Text	S/N	RT	Area	Height	IS Area	IS Height	Response	%PNS	Conc.	Sig/Noise Flag	1º Ratio Flag	1º Ratio (Actual)	1º Ratio (Pred)	R.T. Tolerance Flag	2º Ratio Flag	2º Ratio (Actual)	2º Ratio (Pred)
1	20200926L791D1_1	L791D1 20ug PNS	1928670	4.28	84377.5	1928670	3314.61	67501	25.4562	1		NO	NO	7.971	8.52	NO	NO	6.423	6.3
2	20200926L791D1_2	L791D1 20ug F1	1122.13	4.28	83620.6	1913650	2957.38	65913	28.2752	1.11074		NO	NO	7.605	8.52	NO	NO	6.41	6.3
3	20200926L791D1_3	L791D1 20ug F2	3015.68	4.28	96114	2213364	2806.31	54123	34.2492	1.34542		NO	NO	8.038	8.52	NO	NO	6.823	6.3
5	20200926L791D1_4	L791D1 20ug F3	1713.13	4.28	44734.9	1045884	2775.31	61025	16.1189	0.633201		NO	NO	7.857	8.52	NO	NO	6.621	6.3
6	20200926L791D1_5	L791D1 20ug F4	1293.21	4.28	22223.3	520512	2342.63	46802	9.48647	0.372658		NO	NO	7.01	8.52	NO	NO	6.107	6.3
7	20200926L791D1_6	L791D1 20ug F5	360.717	4.28	9930.41	221315	2274.24	42613	4.36647	0.171529		NO	NO	6.634	8.52	NO	NO	5.771	6.3
9	20200926L791D1_7	L791D1 20ug F6	524.091	4.28	17064.8	385353	1831.25	37566	9.31863	0.366065		NO	NO	7.458	8.52	NO	NO	6.335	6.3
10	20200926L791D1_8	L791D1 20ug F7	492.821	4.28	10142.1	245356	1965.28	45569	5.16063	0.202726		NO	NO	7.37	8.52	NO	NO	7.009	6.3
11	20200926L791D1_9	L791D1 20ug F8	1866.55	4.28	7940.27	178677	1760.64	40440	4.50988	0.177162		NO	NO	6.936	8.52	NO	NO	6.413	6.3
13	20200926L791D1_10	L791D1 20ug F9	334.224	4.28	10745.9	238890	1579.22	33320	6.80456	0.267305		NO	NO	7.94	8.52	NO	NO	6.788	6.3
14	20200926L791D1_11	L791D1 20ug F10	474.612	4.27	11167.1	259256	1471.72	36996	7.5878	0.298073		NO	NO	7.753	8.52	NO	NO	6.903	6.3
15	20200926L791D1_12	L791D1 20ug F11	465.767	4.27	8692.24	190482	1245.83	29283	6.97707	0.274081		NO	NO	7.156	8.52	NO	NO	6.515	6.3
16	20200926L791D1_13	L791D1 20ug F12	181.787	4.28	10062.3	220740	1088.19	24966	9.24688	0.363246		NO	NO	7.644	8.52	NO	NO	7.129	6.3
18	20200926L369D1_1	L369D1 20ug PNS	733.703	4.27	18442.5	433580	1045.22	21478	17.6447	1		NO	NO	7.512	8.52	NO	NO	7.042	6.3
19	20200926L369D1_2	L369D1 20ug F1	579.799	4.27	19638.8	448311	943.47	20203	20.8155	1.1797		NO	NO	7.852	8.52	NO	NO	7.802	6.3
20	20200926L369D1_3	L369D1 20ug F2	429.985	4.27	17089.2	385852	869.597	23494	19.6518	1.11375		NO	NO	7.635	8.52	NO	NO	8.15	6.3
22	20200926L369D1_4	L369D1 20ug F3	346.256	4.27	6444.91	141969	635.229	13956	10.1458	0.575005		NO	NO	7.444	8.52	NO	NO	6.946	6.3
23	20200926L369D1_5	L369D1 20ug F4	426.233	4.27	2935.41	66558	587.248	13306	4.99858	0.28329		NO	NO	6.612	8.52	NO	NO	7.025	6.3
24	20200926L369D1_6	L369D1 20ug F5	7.909	4.27	1665	36967	567.741	14127	2.93267	0.166207		NO	NO	8.842	8.52	NO	NO	5.991	6.3
26	20200926L369D1_7	L369D1 20ug F6	221.338	4.27	2451.08	62479	581.363	10245	4.21609	0.238943		NO	NO	8.027	8.52	NO	NO	6.485	6.3
27	20200926L369D1_8	L369D1 20ug F7	16.382	4.27	1320.14	25782	543.757	13824	2.42781	0.137594		NO	YES	5.536	8.52	NO	YES	10.709	6.3
28	20200926L369D1_9	L369D1 20ug F8	117.198	4.28	1671.34	41644	478.199	11671	3.49507	0.19808		NO	NO	6.496	8.52	NO	YES	8.339	6.3
30	20200926L369D1_10	L369D1 20ug F9	1203.33	4.27	1866.48	40908	486.584	14148	3.83588	0.217395		NO	NO	8.813	8.52	NO	NO	7.985	6.3
31	20200926L369D1_11	L369D1 20ug F10	151.026	4.27	2083.79	49260	483.688	9912	4.30812	0.244159		NO	NO	10.356	8.52	NO	YES	10.647	6.3
32	20200926L369D1_12	L369D1 20ug F11	29729	4.28	1344.97	29729	356.707	8458	3.77052	0.213691		NO	NO	6.022	8.52	NO	YES	8.332	6.3
33	20200926L369D1_13	L369D1 20ug F12	51828	4.27	2235.17	51828	260.357	6682	8.58503	0.486549		NO	NO	7.169	8.52	NO	NO	6.074	6.3
35	20200926L1017D1_1	L1017D1 20ug PNS	437.611	4.28	5802.39	127670	398.182	8758	14.5722	1		NO	NO	7.411	8.52	NO	YES	8.876	6.3
36	20200926L1017D1_2	L1017D1 20ug F1	517.535	4.27	6573.15	150476	384.444	10205	17.0978	1.17332		NO	NO	7.221	8.52	NO	NO	7.839	6.3
37	20200926L1017D1_3	L1017D1 20ug F2	127510	4.27	6133.68	127510	317.975	6562	19.2898	1.32374		NO	NO	7.089	8.52	NO	YES	8.26	6.3
39	20200926L1017D1_4	L1017D1 20ug F3	154.452	4.28	2970.64	70687	309.39	6694	9.60159	0.658898		NO	NO	6.153	8.52	NO	YES	8.546	6.3
40	20200926L1017D1_5	L1017D1 20ug F4	173.089	4.28	1432.6	31155	308.588	7511	4.64244	0.318582		NO	NO	8.121	8.52	NO	YES	9.726	6.3
41	20200926L1017D1_6	L1017D1 20ug F5	45.603	4.28	1049.73	24440	362.338	9081	2.89711	0.198811		NO	NO	8.001	8.52	NO	NO	4.438	6.3
43	20200926L1017D1_7	L1017D1 20ug F6	311.516	4.27	950.196	20807	380.931	9088	2.4944	0.171176		NO	NO	10.623	8.52	NO	YES	14.86	6.3
44	20200926L1017D1_8	L1017D1 20ug F7	23831	4.28	982.741	23831	355.934	8133	2.76102	0.189472		NO	NO	7.296	8.52	NO	YES	10.518	6.3
45	20200926L1017D1_9	L1017D1 20ug F8	110.661	4.26	993.311	21718	361.544	10601	2.74741	0.188538		NO	NO	10.361	8.52	NO	YES	8.809	6.3
47	20200926L1017D1_10	L1017D1 20ug F9	150.156	4.27	1832.32	43404	314.302	8349	5.82979	0.400063		NO	NO	7.764	8.52	NO	YES	9.48	6.3
48	20200926L1017D1_11	L1017D1 20ug F10	250.453	4.26	1825.81	42097	360.593	8554	5.06334	0.347466		NO	NO	8.014	8.52	NO	YES	9.779	6.3
49	20200926L1017D1_12	L1017D1 20ug F11	7.122	4.27	1708.19	42213	373.186	9564	4.57731	0.314112		NO	NO	8.622	8.52	NO	YES	11.527	6.3
50	20200926L1017D1_13	L1017D1 20ug F12	32517.6	4.27	3204.52	74813	346.25	6359	9.25492	0.635108		NO	NO	7.322	8.52	NO	NO	7.542	6.3
Compound 14: LAMP1_AFSVNIFK
	Name	Sample Text	S/N	RT	Area	Height	IS Area	IS Height	Response	%PNS	Conc.	Sig/Noise Flag	1º Ratio Flag	1º Ratio (Actual)	1º Ratio (Pred)	R.T. Tolerance Flag	2º Ratio Flag	2º Ratio (Actual)	2º Ratio (Pred)
1	20200926L791D1_1	L791D1 20ug PNS	123.228	7.06	5123.19	91727	4693.89	86843	1.09146	1		NO	NO	3.499	3.413	NO
2	20200926L791D1_2	L791D1 20ug F1	15.115	7.07	1622.23	24849	4877.66	84969	0.332584	0.304715		NO	NO	2.576	3.413	NO
3	20200926L791D1_3	L791D1 20ug F2	87.338	7.06	4588.35	72351	4110.14	80490	1.11635	1.0228		NO	NO	3.321	3.413	NO
5	20200926L791D1_4	L791D1 20ug F3	25.348	7.06	5276.12	90511	4094.04	77089	1.28873	1.18074		NO	NO	2.672	3.413	NO
6	20200926L791D1_5	L791D1 20ug F4	94.299	7.06	8611.88	154668	3596.1	61857	2.39478	2.19411		NO	NO	3.173	3.413	NO
7	20200926L791D1_6	L791D1 20ug F5	185.412	7.06	7344.58	132987	3550.36	63704	2.06869	1.89534		NO	NO	3.234	3.413	NO
9	20200926L791D1_7	L791D1 20ug F6	38.517	7.06	3581.32	64971	3118.98	57857	1.14823	1.05202		NO	NO	3.648	3.413	NO
10	20200926L791D1_8	L791D1 20ug F7	98.282	7.07	3617.27	57546	2784.91	57466	1.29888	1.19004		NO	NO	2.978	3.413	NO
11	20200926L791D1_9	L791D1 20ug F8	50.373	7.06	3063.9	53203	2690.03	47472	1.13898	1.04354		NO	NO	3.411	3.413	NO
13	20200926L791D1_10	L791D1 20ug F9	133.028	7.07	2458.28	45442	2533.82	43070	0.970187	0.88889		NO	NO	2.826	3.413	NO
14	20200926L791D1_11	L791D1 20ug F10	31.825	7.06	1945.8	30202	2343.86	43714	0.83017	0.760605		NO	NO	2.977	3.413	NO
15	20200926L791D1_12	L791D1 20ug F11	39.338	7.07	1736.53	32824	2007.64	35604	0.864959	0.792479		NO	NO	3.883	3.413	NO
16	20200926L791D1_13	L791D1 20ug F12	10.305	7.07	1300.99	22104	1710.87	30375	0.760428	0.696708		NO	NO	3.156	3.413	NO
18	20200926L369D1_1	L369D1 20ug PNS	114.062	7.06	1740.93	31670	1552.44	29714	1.12141	1		NO	NO	3.725	3.413	NO
19	20200926L369D1_2	L369D1 20ug F1	30.796	7.06	476.531	11219	1563.48	28877	0.304788	0.271789		NO	NO	2.969	3.413	NO
20	20200926L369D1_3	L369D1 20ug F2	28.311	7.05	1118.5	21621	1096.38	18919	1.02018	0.909725		NO	NO	3.699	3.413	NO
22	20200926L369D1_4	L369D1 20ug F3	53.318	7.07	1548.08	26581	1070.56	19935	1.44604	1.28948		NO	NO	3.89	3.413	NO
23	20200926L369D1_5	L369D1 20ug F4	88.607	7.06	2534.04	38014	971.886	16514	2.60734	2.32505		NO	NO	3.707	3.413	NO
24	20200926L369D1_6	L369D1 20ug F5	143.029	7.06	2187.24	45545	1066.37	23427	2.05111	1.82904		NO	NO	3.879	3.413	NO
26	20200926L369D1_7	L369D1 20ug F6	19.607	7.06	1346.7	26330	954.31	19004	1.41118	1.25839		NO	NO	2.953	3.413	NO
27	20200926L369D1_8	L369D1 20ug F7	20.24	7.06	1155.46	19869	779.864	15454	1.48162	1.32121		NO	NO	2.941	3.413	NO
28	20200926L369D1_9	L369D1 20ug F8	30.474	7.06	1020.6	18544	614.197	10261	1.66168	1.48177		NO	YES	5.005	3.413	NO
30	20200926L369D1_10	L369D1 20ug F9	14.046	7.06	833.345	12702	697.55	15214	1.19467	1.06533		NO	NO	3.661	3.413	NO
31	20200926L369D1_11	L369D1 20ug F10	13.068	7.06	897.92	15995	732.869	15833	1.22521	1.09256		NO	YES	4.997	3.413	NO
32	20200926L369D1_12	L369D1 20ug F11	4.734	7.06	573.641	9531	600.563	10041	0.955172	0.851757		NO	NO	2.697	3.413	NO
33	20200926L369D1_13	L369D1 20ug F12	26.559	7.06	379.308	7476	562.946	12693	0.673791	0.600841		NO	NO	2.957	3.413	NO
35	20200926L1017D1_1	L1017D1 20ug PNS	9.91	7.04	531.699	9327	661.165	13905	0.804185	1		NO	NO	3.693	3.413	NO
36	20200926L1017D1_2	L1017D1 20ug F1	6.478	7.05	88.277	1672	568.657	10679	0.155238	0.193037		NO	YES	1.89	3.413	NO
37	20200926L1017D1_3	L1017D1 20ug F2	37.518	7.05	362.479	11482	446.149	7103	0.812462	1.01029		NO	YES	5.443	3.413	NO
39	20200926L1017D1_4	L1017D1 20ug F3	13.731	7.04	658.545	12721	534.642	10875	1.23175	1.53167		NO	NO	4.346	3.413	NO
40	20200926L1017D1_5	L1017D1 20ug F4	20.632	7.04	1370.09	26740	593.144	10590	2.30988	2.87233		NO	NO	3.988	3.413	NO
41	20200926L1017D1_6	L1017D1 20ug F5	23.165	7.03	1149.08	20512	616.685	13688	1.86332	2.31703		NO	NO	4.02	3.413	NO
43	20200926L1017D1_7	L1017D1 20ug F6	122.209	7.04	600.293	14988	600.203	13237	1.00015	1.24368		NO	NO	3.884	3.413	NO
44	20200926L1017D1_8	L1017D1 20ug F7	13.787	7.03	624.149	11015	655.313	17004	0.952444	1.18436		NO	YES	5.784	3.413	NO
45	20200926L1017D1_9	L1017D1 20ug F8	17.271	7.05	612.44	12808	569.283	11545	1.07581	1.33776		NO	NO	3.174	3.413	NO
47	20200926L1017D1_10	L1017D1 20ug F9	6.996	7.04	488.046	9162	591.211	13247	0.825502	1.02651		NO	NO	4.026	3.413	NO
48	20200926L1017D1_11	L1017D1 20ug F10	6.809	7.05	295.989	6421	574.216	9101	0.515466	0.64098		NO	NO	2.411	3.413	NO
49	20200926L1017D1_12	L1017D1 20ug F11	3.398	7.06	255.349	5768	512.452	10871	0.498289	0.619619		NO	YES	7.902	3.413	NO
50	20200926L1017D1_13	L1017D1 20ug F12	4.696	7.04	266.282	5341	444.438	9411	0.599143	0.745032		NO	NO	3.421	3.413	NO
Compound 16: HSP60_VTDALNATR
	Name	Sample Text	S/N	RT	Area	Height	IS Area	IS Height	Response	%PNS	Conc.	Sig/Noise Flag	1º Ratio Flag	1º Ratio (Actual)	1º Ratio (Pred)	R.T. Tolerance Flag	2º Ratio Flag	2º Ratio (Actual)	2º Ratio (Pred)
1	20200926L791D1_1	L791D1 20ug PNS	1402729	3.27	49420.8	1402729	2598.39	77043	19.0198	1		NO	NO	3.208	2.61	NO	NO	2.375	2.23
2	20200926L791D1_2	L791D1 20ug F1	1499258	3.27	51441.1	1499258	2415.88	67222	21.2929	1.11951		NO	NO	3.392	2.61	NO	NO	2.317	2.23
3	20200926L791D1_3	L791D1 20ug F2	1591917	3.27	56022.4	1591917	2395.43	79114	23.3872	1.22963		NO	NO	3.295	2.61	NO	NO	2.31	2.23
5	20200926L791D1_4	L791D1 20ug F3	773101	3.27	26483.7	773101	2446.97	69324	10.8231	0.569043		NO	NO	3.236	2.61	NO	NO	2.34	2.23
6	20200926L791D1_5	L791D1 20ug F4	398978	3.27	13805.3	398978	2341.37	60045	5.89623	0.310005		NO	YES	3.468	2.61	NO	NO	2.543	2.23
7	20200926L791D1_6	L791D1 20ug F5	169066	3.27	6120.47	169066	1922.49	55130	3.18362	0.167385		NO	YES	3.831	2.61	NO	NO	2.287	2.23
9	20200926L791D1_7	L791D1 20ug F6	312606	3.27	11012.2	312606	1842.92	52290	5.97539	0.314167		NO	YES	3.74	2.61	NO	NO	2.156	2.23
10	20200926L791D1_8	L791D1 20ug F7	159736	3.27	5898.91	159736	1774.38	52177	3.3245	0.174792		NO	NO	3.155	2.61	NO	NO	2.426	2.23
11	20200926L791D1_9	L791D1 20ug F8	144284	3.27	5387.12	144284	1524.87	39427	3.53284	0.185745		NO	YES	3.954	2.61	NO	NO	2.551	2.23
13	20200926L791D1_10	L791D1 20ug F9	186098	3.27	6785.65	186098	1494.4	34972	4.54072	0.238737		NO	YES	3.414	2.61	NO	NO	2.831	2.23
14	20200926L791D1_11	L791D1 20ug F10	212665	3.27	7542.83	212665	1433.8	43814	5.26071	0.276592		NO	YES	4.265	2.61	NO	YES	3.043	2.23
15	20200926L791D1_12	L791D1 20ug F11	160387	3.27	5963.49	160387	972.388	25729	6.13283	0.322445		NO	YES	3.812	2.61	NO	NO	2.352	2.23
16	20200926L791D1_13	L791D1 20ug F12	191231	3.27	6651.24	191231	1041.85	28404	6.38404	0.335653		NO	YES	3.722	2.61	NO	NO	2.403	2.23
18	20200926L369D1_1	L369D1 20ug PNS	343578	3.27	11988.7	343578	1016.99	29682	11.7884	1		NO	NO	3.386	2.61	NO	NO	2.681	2.23
19	20200926L369D1_2	L369D1 20ug F1	375732	3.27	12833.6	375732	880.276	26697	14.579	1.23672		NO	NO	3.315	2.61	NO	NO	2.609	2.23
20	20200926L369D1_3	L369D1 20ug F2	339157	3.27	11859.8	339157	672.953	24784	17.6236	1.49499		NO	YES	3.721	2.61	NO	NO	2.839	2.23
22	20200926L369D1_4	L369D1 20ug F3	120983	3.27	4425.34	120983	579.552	15911	7.63579	0.647736		NO	YES	3.841	2.61	NO	NO	2.58	2.23
23	20200926L369D1_5	L369D1 20ug F4	51541	3.27	1888.18	51541	539.337	13913	3.50093	0.29698		NO	YES	3.542	2.61	NO	NO	2.737	2.23
24	20200926L369D1_6	L369D1 20ug F5	26501	3.27	879.193	26501	603.15	17780	1.45767	0.123653		NO	YES	4.818	2.61	NO	NO	2.589	2.23
26	20200926L369D1_7	L369D1 20ug F6	59526	3.27	1900.13	59526	581.935	17362	3.2652	0.276983		NO	YES	3.81	2.61	NO	YES	3.684	2.23
27	20200926L369D1_8	L369D1 20ug F7	27527	3.27	962.878	27527	491.122	12466	1.96057	0.166313		NO	YES	3.493	2.61	NO	YES	3.386	2.23
28	20200926L369D1_9	L369D1 20ug F8	10.292	3.27	1076.39	25754	453.062	12527	2.37581	0.201538		NO	YES	5.309	2.61	NO	YES	3.425	2.23
30	20200926L369D1_10	L369D1 20ug F9	48256	3.27	1422.67	48256	485.883	14272	2.92801	0.24838		NO	YES	5.414	2.61	NO	YES	3.499	2.23
31	20200926L369D1_11	L369D1 20ug F10	6.004	3.27	1552.4	43975	366.723	9560	4.23318	0.359096		NO	YES	5.214	2.61	NO	YES	3.176	2.23
32	20200926L369D1_12	L369D1 20ug F11	29764	3.27	1032.5	29764	411.619	15338	2.50839	0.212784		NO	YES	3.754	2.61	NO	YES	3.113	2.23
33	20200926L369D1_13	L369D1 20ug F12	53590	3.27	1770.43	53590	314.917	6922	5.62189	0.476899		NO	YES	6.935	2.61	NO	YES	4.015	2.23
35	20200926L1017D1_1	L1017D1 20ug PNS	108755	3.27	4196.01	108755	356.095	11726	11.7834	1		NO	YES	3.513	2.61	NO	NO	2.684	2.23
36	20200926L1017D1_2	L1017D1 20ug F1	122540	3.27	4521.14	122540	249.219	7320	18.1412	1.53956		NO	YES	3.474	2.61	NO	NO	2.601	2.23
37	20200926L1017D1_3	L1017D1 20ug F2	8.628	3.27	5115.41	143035	386.468	11111	13.2363	1.1233		NO	YES	5.025	2.61	NO	YES	3.167	2.23
39	20200926L1017D1_4	L1017D1 20ug F3	65914	3.27	2248.75	65914	376.38	11221	5.97467	0.507042		NO	YES	4.231	2.61	NO	NO	2.431	2.23
40	20200926L1017D1_5	L1017D1 20ug F4	31343	3.27	1005.31	31343	272.781	7387	3.6854	0.312763		NO	YES	4.24	2.61	NO	YES	3.31	2.23
41	20200926L1017D1_6	L1017D1 20ug F5	25924	3.27	776.395	25924	369.859	10159	2.09916	0.178146		NO	YES	4.148	2.61	NO	YES	3.832	2.23
43	20200926L1017D1_7	L1017D1 20ug F6	21.173	3.27	579.772	14791	425.862	10734	1.36141	0.115536		NO	NO	3.29	2.61	NO	NO	2.199	2.23
44	20200926L1017D1_8	L1017D1 20ug F7	21090	3.27	756.514	21090	501.089	11539	1.50974	0.128124		NO	YES	5.148	2.61	NO	NO	2.265	2.23
45	20200926L1017D1_9	L1017D1 20ug F8	20134	3.27	771.242	20134	416.055	10324	1.8537	0.157315		NO	YES	3.486	2.61	NO	YES	3.45	2.23
47	20200926L1017D1_10	L1017D1 20ug F9	11.335	3.27	1354	34850	413.382	13735	3.27542	0.277969		NO	YES	3.432	2.61	NO	YES	3.289	2.23
48	20200926L1017D1_11	L1017D1 20ug F10	36978	3.27	1234.06	36978	493.369	13252	2.50128	0.212272		NO	YES	3.693	2.61	NO	YES	3.732	2.23
49	20200926L1017D1_12	L1017D1 20ug F11	13.383	3.27	1152.73	30961	374.876	11359	3.07497	0.260958		NO	YES	4.688	2.61	NO	NO	2.533	2.23
50	20200926L1017D1_13	L1017D1 20ug F12	76990	3.27	2647.48	76990	412.017	11002	6.42566	0.545315		NO	YES	4.001	2.61	NO	YES	3.003	2.23
Compound 18: GRP78_LTPEEIER
	Name	Sample Text	S/N	RT	Area	Height	IS Area	IS Height	Response	%PNS	Conc.	Sig/Noise Flag	1º Ratio Flag	1º Ratio (Actual)	1º Ratio (Pred)	R.T. Tolerance Flag	2º Ratio Flag	2º Ratio (Actual)	2º Ratio (Pred)
1	20200926L791D1_1	L791D1 20ug PNS	1056.44	3.67	20022.7	489291	2542.2	57198	7.87612	1		NO	NO	2.49	2	NO	NO	1.946	2
2	20200926L791D1_2	L791D1 20ug F1	1546.71	3.67	9132.81	221503	2605.32	62108	3.50545	0.445074		NO	YES	2.667	2	NO	NO	2.086	2
3	20200926L791D1_3	L791D1 20ug F2	911.737	3.67	7506.86	172742	2340.43	57982	3.20747	0.40724		NO	YES	2.718	2	NO	NO	2.011	2
5	20200926L791D1_4	L791D1 20ug F3	664.186	3.67	11700.1	292308	2210.31	53161	5.2934	0.672081		NO	YES	2.692	2	NO	NO	1.97	2
6	20200926L791D1_5	L791D1 20ug F4	1257.4	3.67	25734.7	638770	2064.58	47026	12.4649	1.58261		NO	YES	2.778	2	NO	NO	2.021	2
7	20200926L791D1_6	L791D1 20ug F5	568.796	3.67	42929	1073827	1913.25	44222	22.4377	2.84882		NO	YES	2.849	2	NO	NO	2.076	2
9	20200926L791D1_7	L791D1 20ug F6	817.253	3.67	30586.8	746178	1973.21	45840	15.501	1.9681		NO	YES	2.861	2	NO	NO	2.093	2
10	20200926L791D1_8	L791D1 20ug F7	758835	3.67	30686.9	758835	1756.53	42400	17.4701	2.21811		NO	YES	2.928	2	NO	NO	2.16	2
11	20200926L791D1_9	L791D1 20ug F8	622993	3.67	25499.3	622993	1536.08	34943	16.6003	2.10767		NO	YES	2.938	2	NO	NO	2.064	2
13	20200926L791D1_10	L791D1 20ug F9	440.101	3.67	19074.9	468156	1328.96	30687	14.3533	1.82238		NO	YES	2.903	2	NO	NO	2.056	2
14	20200926L791D1_11	L791D1 20ug F10	538659	3.67	21697.2	538659	1423.2	36684	15.2453	1.93564		NO	YES	2.892	2	NO	NO	2.127	2
15	20200926L791D1_12	L791D1 20ug F11	849.647	3.67	19321.4	473254	1091.28	24819	17.7053	2.24797		NO	YES	2.906	2	NO	NO	2.119	2
16	20200926L791D1_13	L791D1 20ug F12	718.633	3.67	8546.76	212607	991.42	21760	8.62073	1.09454		NO	YES	2.952	2	NO	NO	2.087	2
18	20200926L369D1_1	L369D1 20ug PNS	398.278	3.67	6318.99	159931	1045.66	25229	6.04303	1		NO	YES	2.944	2	NO	NO	2	2
19	20200926L369D1_2	L369D1 20ug F1	136.767	3.67	2683.58	58987	887.113	21582	3.02507	0.500589		NO	YES	3.021	2	NO	NO	1.968	2
20	20200926L369D1_3	L369D1 20ug F2	408.903	3.67	2016.77	44779	789.537	20676	2.55437	0.422696		NO	YES	2.89	2	NO	NO	2.059	2
22	20200926L369D1_4	L369D1 20ug F3	1085.25	3.67	2666.09	63849	806.916	18564	3.30405	0.546753		NO	YES	2.968	2	NO	NO	2.04	2
23	20200926L369D1_5	L369D1 20ug F4	629.775	3.67	5685.41	133075	755.567	19590	7.52469	1.24518		NO	YES	3.244	2	NO	NO	2.139	2
24	20200926L369D1_6	L369D1 20ug F5	531.158	3.67	10495.2	253786	653.47	16355	16.0607	2.65772		NO	YES	2.805	2	NO	NO	1.992	2
26	20200926L369D1_7	L369D1 20ug F6	1299.36	3.67	9923.19	238424	481.583	11241	20.6053	3.40977		NO	YES	3.269	2	NO	NO	2.116	2
27	20200926L369D1_8	L369D1 20ug F7	402.662	3.67	12356.6	298374	632.475	13350	19.5369	3.23296		NO	YES	3.317	2	NO	NO	2.108	2
28	20200926L369D1_9	L369D1 20ug F8	4037.16	3.67	8765.1	212881	458.308	10763	19.1249	3.16479		NO	YES	3.448	2	NO	NO	2.196	2
30	20200926L369D1_10	L369D1 20ug F9	251.094	3.67	6647.82	165199	512.807	12382	12.9636	2.14521		NO	YES	3.413	2	NO	NO	2.196	2
31	20200926L369D1_11	L369D1 20ug F10	110.017	3.67	7465.77	179159	355.738	9119	20.9867	3.47288		NO	YES	3.517	2	NO	NO	2.295	2
32	20200926L369D1_12	L369D1 20ug F11	730.102	3.67	5556.56	129463	463.771	10065	11.9813	1.98266		NO	YES	3.418	2	NO	NO	2.271	2
33	20200926L369D1_13	L369D1 20ug F12	590.675	3.67	2798.29	65333	325.139	7815	8.60645	1.42419		NO	YES	3.343	2	NO	NO	2.112	2
35	20200926L1017D1_1	L1017D1 20ug PNS	996.684	3.67	3685.16	89114	409.4	10828	9.00138	1		NO	YES	3.445	2	NO	NO	2.323	2
36	20200926L1017D1_2	L1017D1 20ug F1	141.223	3.67	1239.39	29807	331.145	8462	3.74275	0.415798		NO	YES	3.46	2	NO	NO	2.086	2
37	20200926L1017D1_3	L1017D1 20ug F2	115.196	3.67	1176.46	27169	337.779	9068	3.48292	0.386932		NO	YES	3.384	2	NO	NO	2.281	2
39	20200926L1017D1_4	L1017D1 20ug F3	1109.29	3.67	2125.73	55712	377.75	8797	5.62734	0.625165		NO	YES	3.553	2	NO	NO	1.994	2
40	20200926L1017D1_5	L1017D1 20ug F4	1585.24	3.67	4460.23	111242	306.577	7249	14.5485	1.61625		NO	YES	3.424	2	NO	NO	2.216	2
41	20200926L1017D1_6	L1017D1 20ug F5	619.005	3.67	8890.33	221275	354.917	7083	25.049	2.7828		NO	YES	3.307	2	NO	NO	2.26	2
43	20200926L1017D1_7	L1017D1 20ug F6	1776.87	3.67	11534.7	281985	390.947	8588	29.5044	3.27777		NO	YES	3.188	2	NO	NO	2.151	2
44	20200926L1017D1_8	L1017D1 20ug F7	4090.67	3.67	9818.54	250373	406.324	10152	24.1643	2.68451		NO	YES	3.191	2	NO	NO	2.053	2
45	20200926L1017D1_9	L1017D1 20ug F8	879.354	3.67	9450.24	239623	396.802	8819	23.816	2.64582		NO	YES	3.182	2	NO	NO	2.19	2
47	20200926L1017D1_10	L1017D1 20ug F9	3264.39	3.67	8149.35	203644	373.713	7469	21.8065	2.42257		NO	YES	3.077	2	NO	NO	2.121	2
48	20200926L1017D1_11	L1017D1 20ug F10	1101.17	3.67	7045.73	173284	404.804	8370	17.4053	1.93363		NO	YES	3.22	2	NO	NO	2.226	2
49	20200926L1017D1_12	L1017D1 20ug F11	42473.2	3.67	5476.57	133110	342.246	7854	16.0018	1.77771		NO	YES	3.078	2	NO	NO	2.011	2
50	20200926L1017D1_13	L1017D1 20ug F12	97.921	3.67	2878.11	68259	321.869	5949	8.94187	0.993389		NO	YES	3.773	2	NO	NO	1.889	2
Compound 20: HistoneH3.1_YRPGTVALR
	Name	Sample Text	S/N	RT	Area	Height	IS Area	IS Height	Response	%PNS	Conc.	Sig/Noise Flag	1º Ratio Flag	1º Ratio (Actual)	1º Ratio (Pred)	R.T. Tolerance Flag	2º Ratio Flag	2º Ratio (Actual)	2º Ratio (Pred)
1	20200926L791D1_1	L791D1 20ug PNS	23.641	3.5	1284.36	26012	2518.23	59931	0.510023	1		NO	YES	1.1	2	NO
2	20200926L791D1_2	L791D1 20ug F1	6.848	3.5	169.502	3227	2351.24	48958	0.0720906	0.141348		NO	YES	0.43	2	NO
3	20200926L791D1_3	L791D1 20ug F2	12.556	3.5	628.8	12093	2209.21	46305	0.284626	0.558066		NO	YES	1.146	2	NO
5	20200926L791D1_4	L791D1 20ug F3	50.007	3.5	700.084	14745	1941.71	40050	0.36055	0.706929		NO	YES	0.974	2	NO
6	20200926L791D1_5	L791D1 20ug F4	27.719	3.5	575.214	10651	1940.4	41888	0.29644	0.581229		NO	YES	1.18	2	NO
7	20200926L791D1_6	L791D1 20ug F5	2521.74	3.5	630.59	12820	1559.82	32290	0.40427	0.792652		NO	YES	1.096	2	NO
9	20200926L791D1_7	L791D1 20ug F6	29.458	3.5	569.039	9694	1398.71	26581	0.406832	0.797673		NO	NO	1.476	2	NO
10	20200926L791D1_8	L791D1 20ug F7	53.913	3.51	946.718	18140	1216.57	21971	0.778184	1.52578		NO	YES	1.376	2	NO
11	20200926L791D1_9	L791D1 20ug F8	39.337	3.5	865.254	17546	1136.45	19245	0.761364	1.4928		NO	NO	1.623	2	NO
13	20200926L791D1_10	L791D1 20ug F9	208.605	3.51	1322.1	22357	1112.91	19994	1.18797	2.32924		NO	NO	1.772	2	NO
14	20200926L791D1_11	L791D1 20ug F10	145.826	3.5	1987.2	41959	1241.96	24215	1.60005	3.13722		NO	NO	1.483	2	NO
15	20200926L791D1_12	L791D1 20ug F11	536.423	3.5	2460.37	40163	812.203	14188	3.02925	5.93944		NO	NO	1.546	2	NO
16	20200926L791D1_13	L791D1 20ug F12	138.339	3.5	4090.75	85839	789.707	14057	5.18009	10.1566		NO	NO	1.677	2	NO
18	20200926L369D1_1	L369D1 20ug PNS	36.809	3.49	544.542	13112	919.796	20328	0.592025	1		NO	YES	0.957	2	NO
19	20200926L369D1_2	L369D1 20ug F1	4.453	3.5	68.918	1364	598.938	13856	0.115067	0.194362		NO	YES	0.548	2	NO
20	20200926L369D1_3	L369D1 20ug F2	25.288	3.49	340.798	6741	571.164	13407	0.596673	1.00785		NO	YES	1.061	2	NO
22	20200926L369D1_4	L369D1 20ug F3	37.798	3.49	316.817	7278	471.573	11041	0.67183	1.1348		NO	YES	0.962	2	NO
23	20200926L369D1_5	L369D1 20ug F4	3.118	3.49	201.701	4474	515.568	12926	0.391221	0.660819		NO	NO	1.464	2	NO
24	20200926L369D1_6	L369D1 20ug F5	3411	3.49	150.882	3411	414.81	6966	0.363738	0.614396		NO	YES	0.787	2	NO
26	20200926L369D1_7	L369D1 20ug F6	15.112	3.5	192.851	4049	535.09	12062	0.360409	0.608773		NO	YES	1.135	2	NO
27	20200926L369D1_8	L369D1 20ug F7	47.658	3.49	350.044	8497	443.483	11251	0.789306	1.33323		NO	NO	1.732	2	NO
28	20200926L369D1_9	L369D1 20ug F8	13.427	3.49	240.975	5286	362.563	9865	0.664643	1.12266		NO	YES	1.234	2	NO
30	20200926L369D1_10	L369D1 20ug F9	42.909	3.49	333.309	6607	375.303	10445	0.888106	1.50012		NO	NO	1.508	2	NO
31	20200926L369D1_11	L369D1 20ug F10	77.692	3.5	689.402	12121	330.712	8495	2.0846	3.52114		NO	NO	1.656	2	NO
32	20200926L369D1_12	L369D1 20ug F11	18.721	3.52	517.451	9345	217.593	3559	2.37807	4.01684		NO	YES	0.816	2	NO
33	20200926L369D1_13	L369D1 20ug F12	67.318	3.51	1164.73	19503	232.508	3864	5.00944	8.46154		NO	NO	1.761	2	NO
35	20200926L1017D1_1	L1017D1 20ug PNS	54.531	3.49	209.819	5585	297.102	6670	0.706219	1		NO	NO	2.429	2	NO
36	20200926L1017D1_2	L1017D1 20ug F1	7.059	3.5	26.13	879	326.165	7841	0.0801128	0.113439		NO	YES	0.188	2	NO
37	20200926L1017D1_3	L1017D1 20ug F2	9.921	3.5	112.623	2540	344.837	8759	0.326598	0.46246		NO	YES	0.685	2	NO
39	20200926L1017D1_4	L1017D1 20ug F3	27.905	3.49	175.264	3178	283.729	6415	0.617716	0.874681		NO	NO	1.929	2	NO
40	20200926L1017D1_5	L1017D1 20ug F4	4.17	3.48	205.055	4758	271.921	6014	0.754098	1.0678		NO	YES	3.268	2	NO
41	20200926L1017D1_6	L1017D1 20ug F5	2396	3.5	92.592	2396	276.553	5469	0.334807	0.474085		NO	YES	1.003	2	NO
43	20200926L1017D1_7	L1017D1 20ug F6	381.789	3.49	114.266	2577	429.155	11040	0.266258	0.377019		NO	YES	1.081	2	NO
44	20200926L1017D1_8	L1017D1 20ug F7	5.165	3.5	148.027	3371	299.346	7415	0.494501	0.70021		NO	YES	2.608	2	NO
45	20200926L1017D1_9	L1017D1 20ug F8	8.114	3.49	120.416	2413	245.361	4499	0.490771	0.694927		NO	NO	1.729	2	NO
47	20200926L1017D1_10	L1017D1 20ug F9	5018	3.49	241.117	5018	368.816	7814	0.65376	0.925718		NO	YES	2.723	2	NO
48	20200926L1017D1_11	L1017D1 20ug F10	1232.89	3.49	427.107	11038	284.987	8812	1.49869	2.12213		NO	NO	1.587	2	NO
49	20200926L1017D1_12	L1017D1 20ug F11	374.019	3.49	537.72	11930	248.051	5330	2.16778	3.06956		NO	NO	2.243	2	NO
50	20200926L1017D1_13	L1017D1 20ug F12	20274	3.49	1011.46	20274	219.703	4127	4.60377	6.51889		NO	NO	1.975	2	NO
Compound 22: LAMP1_TVESITDIR
	Name	Sample Text	S/N	RT	Area	Height	IS Area	IS Height	Response	%PNS	Conc.	Sig/Noise Flag	1º Ratio Flag	1º Ratio (Actual)	1º Ratio (Pred)	R.T. Tolerance Flag	2º Ratio Flag	2º Ratio (Actual)	2º Ratio (Pred)
1	20200926L791D1_1	L791D1 20ug PNS	361.385	4.24	4150.43	99462	5473.56	130564	0.758269	1		NO	NO	2.852	3.1	NO
2	20200926L791D1_2	L791D1 20ug F1	44.353	4.24	1979.78	45981	5201.38	127277	0.380626	0.501966		NO	NO	3.252	3.1	NO
3	20200926L791D1_3	L791D1 20ug F2	142.386	4.23	3575.56	85343	4927.23	119388	0.725673	0.957012		NO	NO	3.019	3.1	NO
5	20200926L791D1_4	L791D1 20ug F3	62.511	4.24	3840.54	89559	4585.51	103855	0.83754	1.10454		NO	NO	2.945	3.1	NO
6	20200926L791D1_5	L791D1 20ug F4	350.352	4.24	6279.41	138922	4664.62	104204	1.34618	1.77533		NO	NO	3.278	3.1	NO
7	20200926L791D1_6	L791D1 20ug F5	264.785	4.24	5134.19	120601	3899.8	87943	1.31653	1.73623		NO	NO	2.704	3.1	NO
9	20200926L791D1_7	L791D1 20ug F6	64.145	4.23	3268.17	74921	3556.31	78968	0.918976	1.21194		NO	NO	2.95	3.1	NO
10	20200926L791D1_8	L791D1 20ug F7	96.814	4.23	2935.28	61206	3499.94	77716	0.838667	1.10603		NO	NO	3.374	3.1	NO
11	20200926L791D1_9	L791D1 20ug F8	116.062	4.23	2549.82	56675	3208.71	69662	0.794654	1.04798		NO	NO	3.058	3.1	NO
13	20200926L791D1_10	L791D1 20ug F9	164.557	4.24	2197.21	49960	2950.79	71695	0.744618	0.981996		NO	NO	2.871	3.1	NO
14	20200926L791D1_11	L791D1 20ug F10	28.652	4.24	1853.17	38499	2532.14	55767	0.731861	0.965173		NO	NO	3.669	3.1	NO
15	20200926L791D1_12	L791D1 20ug F11	58.182	4.24	1479.38	28817	2207.84	45629	0.670059	0.883668		NO	NO	2.848	3.1	NO
16	20200926L791D1_13	L791D1 20ug F12	116.16	4.24	1128.33	25118	1873.31	39995	0.602317	0.794331		NO	NO	3.319	3.1	NO
18	20200926L369D1_1	L369D1 20ug PNS	59.697	4.24	1377.85	32248	1992.39	52641	0.691556	1		NO	NO	3.394	3.1	NO
19	20200926L369D1_2	L369D1 20ug F1	19.33	4.24	472.672	10510	1883.06	45716	0.251013	0.362969		NO	YES	4.494	3.1	NO
20	20200926L369D1_3	L369D1 20ug F2	41.826	4.24	803.648	19133	1522.82	30867	0.527737	0.763116		NO	NO	3.43	3.1	NO
22	20200926L369D1_4	L369D1 20ug F3	139.156	4.24	1097.06	26287	1405.17	28632	0.780731	1.12895		NO	NO	3.377	3.1	NO
23	20200926L369D1_5	L369D1 20ug F4	289.585	4.24	2094.96	47681	1426.34	31370	1.46877	2.12386		NO	NO	3.726	3.1	NO
24	20200926L369D1_6	L369D1 20ug F5	32.92	4.23	1600.97	32109	1180.07	25657	1.35668	1.96178		NO	NO	3.231	3.1	NO
26	20200926L369D1_7	L369D1 20ug F6	117.996	4.23	1184.88	26824	1237.22	29135	0.95769	1.38483		NO	NO	2.881	3.1	NO
27	20200926L369D1_8	L369D1 20ug F7	180.903	4.24	1149.66	27305	1101.98	25810	1.04327	1.50858		NO	NO	3.171	3.1	NO
28	20200926L369D1_9	L369D1 20ug F8	86.892	4.24	881.704	21840	915.45	19187	0.963137	1.39271		NO	NO	2.899	3.1	NO
30	20200926L369D1_10	L369D1 20ug F9	21.014	4.24	872.312	23400	874.308	21986	0.997717	1.44271		NO	YES	4.04	3.1	NO
31	20200926L369D1_11	L369D1 20ug F10	85.135	4.24	681.743	14033	846.267	18632	0.805589	1.16489		NO	NO	3.159	3.1	NO
32	20200926L369D1_12	L369D1 20ug F11	9.466	4.25	511.622	10688	721.688	16816	0.708924	1.02511		NO	YES	5.222	3.1	NO
33	20200926L369D1_13	L369D1 20ug F12	4.546	4.23	272.73	5715	783.235	16024	0.34821	0.503516		NO	NO	3.727	3.1	NO
35	20200926L1017D1_1	L1017D1 20ug PNS	14130	4.23	554.566	14130	773.15	17742	0.717281	1		NO	YES	5.395	3.1	NO
36	20200926L1017D1_2	L1017D1 20ug F1	6.855	4.23	112.936	2279	747.937	17005	0.150997	0.210513		NO	YES	1.652	3.1	NO
37	20200926L1017D1_3	L1017D1 20ug F2	6.189	4.22	304.084	5580	679.839	16533	0.447288	0.623588		NO	YES	4.078	3.1	NO
39	20200926L1017D1_4	L1017D1 20ug F3	66.039	4.23	695.981	17158	858.802	17850	0.810409	1.12983		NO	NO	3.584	3.1	NO
40	20200926L1017D1_5	L1017D1 20ug F4	34.644	4.23	1306.51	27242	802.886	19980	1.62726	2.26865		NO	NO	3.081	3.1	NO
41	20200926L1017D1_6	L1017D1 20ug F5	126.687	4.23	1160.93	25958	806.176	16698	1.44005	2.00765		NO	YES	4.086	3.1	NO
43	20200926L1017D1_7	L1017D1 20ug F6	46.797	4.23	720.376	18558	811.717	17921	0.887472	1.23727		NO	NO	3.852	3.1	NO
44	20200926L1017D1_8	L1017D1 20ug F7	52.849	4.22	565.1	14070	797.203	19413	0.708853	0.98825		NO	NO	3.087	3.1	NO
45	20200926L1017D1_9	L1017D1 20ug F8	3.136	4.24	668.745	14108	791.916	20231	0.844465	1.17731		NO	YES	4.415	3.1	NO
47	20200926L1017D1_10	L1017D1 20ug F9	58.025	4.23	479.205	14843	800.754	16602	0.598442	0.83432		NO	NO	3.331	3.1	NO
48	20200926L1017D1_11	L1017D1 20ug F10	22.381	4.22	344.195	9162	806.886	15780	0.426572	0.594707		NO	NO	3.496	3.1	NO
49	20200926L1017D1_12	L1017D1 20ug F11	28.756	4.24	254.498	5308	687.224	15047	0.370328	0.516293		NO	NO	3.383	3.1	NO
50	20200926L1017D1_13	L1017D1 20ug F12	13.04	4.23	237.571	4935	675.177	15338	0.351865	0.490553		NO	NO	2.313	3.1	NO
Compound 24: Rab7_ATIGADFLTK
	Name	Sample Text	S/N	RT	Area	Height	IS Area	IS Height	Response	%PNS	Conc.	Sig/Noise Flag	1º Ratio Flag	1º Ratio (Actual)	1º Ratio (Pred)	R.T. Tolerance Flag	2º Ratio Flag	2º Ratio (Actual)	2º Ratio (Pred)
1	20200926L791D1_1	L791D1 20ug PNS	67.778	5.67	3714.1	64526	5511.32	94567	0.673904	1		NO	NO	0.961	1	NO
2	20200926L791D1_2	L791D1 20ug F1	93.663	5.67	2147.79	37624	4988.07	90057	0.430585	0.638941		NO	NO	0.821	1	NO
3	20200926L791D1_3	L791D1 20ug F2	116.255	5.67	2455.54	38673	4980.53	83271	0.493028	0.7316		NO	NO	0.83	1	NO
5	20200926L791D1_4	L791D1 20ug F3	78.558	5.67	3287.18	51564	4470.1	81488	0.735372	1.09121		NO	NO	0.869	1	NO
6	20200926L791D1_5	L791D1 20ug F4	67.453	5.67	4820.5	80490	4082.98	71715	1.18063	1.75193		NO	NO	0.862	1	NO
7	20200926L791D1_6	L791D1 20ug F5	151.857	5.67	4497.77	73534	3792.23	68080	1.18605	1.75997		NO	NO	1	1	NO
9	20200926L791D1_7	L791D1 20ug F6	1748.13	5.67	3147.66	55744	3491.38	57644	0.901552	1.3378		NO	NO	0.897	1	NO
10	20200926L791D1_8	L791D1 20ug F7	23.583	5.67	2576.02	43328	3301.24	62409	0.780318	1.15791		NO	NO	0.894	1	NO
11	20200926L791D1_9	L791D1 20ug F8	116.393	5.67	2444.75	41358	2996.7	53371	0.815814	1.21058		NO	NO	1.051	1	NO
13	20200926L791D1_10	L791D1 20ug F9	110.343	5.68	2273.58	38840	2708.54	50192	0.839412	1.2456		NO	NO	1.221	1	NO
14	20200926L791D1_11	L791D1 20ug F10	275.853	5.67	2208.67	35969	2493.39	42951	0.88581	1.31444		NO	NO	1.058	1	NO
15	20200926L791D1_12	L791D1 20ug F11	330.266	5.67	2054.78	36314	2053.27	33678	1.00073	1.48498		NO	NO	1.198	1	NO
16	20200926L791D1_13	L791D1 20ug F12	51.703	5.67	1344.58	22669	1975.05	33823	0.680782	1.01021		NO	NO	1.15	1	NO
18	20200926L369D1_1	L369D1 20ug PNS	115.661	5.67	1257.31	23964	1927.65	32222	0.652247	1		NO	NO	1.02	1	NO
19	20200926L369D1_2	L369D1 20ug F1	37.33	5.68	630.6	9958	1734.67	29181	0.363528	0.557348		NO	NO	1.13	1	NO
20	20200926L369D1_3	L369D1 20ug F2	43.455	5.66	552.619	8729	1506.05	26795	0.366934	0.562569		NO	NO	1.158	1	NO
22	20200926L369D1_4	L369D1 20ug F3	38.07	5.67	916.223	16045	1321.68	23039	0.693224	1.06283		NO	YES	1.707	1	NO
23	20200926L369D1_5	L369D1 20ug F4	29.71	5.68	1430.67	21847	1267.48	22230	1.12876	1.73057		NO	YES	1.462	1	NO
24	20200926L369D1_6	L369D1 20ug F5	32.265	5.67	1386.39	22541	1079.09	17528	1.28477	1.96977		NO	YES	1.439	1	NO
26	20200926L369D1_7	L369D1 20ug F6	48.475	5.67	1140.88	17455	941.052	16105	1.21234	1.85871		NO	YES	1.884	1	NO
27	20200926L369D1_8	L369D1 20ug F7	50.932	5.67	1096.11	19902	971.215	15609	1.1286	1.73032		NO	YES	1.447	1	NO
28	20200926L369D1_9	L369D1 20ug F8	13539	5.66	835.494	13539	872.467	17594	0.957622	1.46819		NO	YES	1.527	1	NO
30	20200926L369D1_10	L369D1 20ug F9	92.144	5.67	714.688	10866	819.791	14153	0.871793	1.3366		NO	YES	2.063	1	NO
31	20200926L369D1_11	L369D1 20ug F10	93.488	5.67	354.467	8720	704.618	12296	0.503063	0.771276		NO	YES	1.685	1	NO
32	20200926L369D1_12	L369D1 20ug F11	18.348	5.68	374.329	6459	684.977	9977	0.546484	0.837848		NO	YES	2.348	1	NO
33	20200926L369D1_13	L369D1 20ug F12	23.797	5.66	341.959	6564	787.48	14981	0.434245	0.665767		NO	YES	1.972	1	NO
35	20200926L1017D1_1	L1017D1 20ug PNS	23.159	5.66	428.354	7034	674.462	11943	0.635105	1		NO	YES	1.622	1	NO
36	20200926L1017D1_2	L1017D1 20ug F1	28.126	5.65	226.214	3577	756.632	13261	0.298975	0.470749		NO	YES	1.772	1	NO
37	20200926L1017D1_3	L1017D1 20ug F2	15.19	5.66	312.798	5572	628.329	11044	0.497825	0.783847		NO	YES	1.825	1	NO
39	20200926L1017D1_4	L1017D1 20ug F3	111.651	5.66	326.505	5774	647.33	11484	0.504387	0.79418		NO	YES	1.998	1	NO
40	20200926L1017D1_5	L1017D1 20ug F4	60.53	5.65	884.333	15124	628.547	13376	1.40695	2.2153		NO	YES	2.158	1	NO
41	20200926L1017D1_6	L1017D1 20ug F5	35.604	5.65	857.333	14691	636.168	11096	1.34765	2.12194		NO	YES	2.572	1	NO
43	20200926L1017D1_7	L1017D1 20ug F6	17.393	5.65	660.945	10414	721.872	14867	0.915599	1.44165		NO	YES	2.288	1	NO
44	20200926L1017D1_8	L1017D1 20ug F7	18.411	5.64	658.226	11635	658.518	11135	0.999557	1.57385		NO	YES	2.554	1	NO
45	20200926L1017D1_9	L1017D1 20ug F8	20.386	5.65	617.786	11186	673.688	12451	0.917021	1.44389		NO	YES	2.081	1	NO
47	20200926L1017D1_10	L1017D1 20ug F9	8490	5.66	460.546	8490	708.986	12330	0.649584	1.0228		NO	YES	2.352	1	NO
48	20200926L1017D1_11	L1017D1 20ug F10	96.195	5.66	384.249	6756	725.391	11656	0.529713	0.834056		NO	YES	1.632	1	NO
49	20200926L1017D1_12	L1017D1 20ug F11	26.492	5.66	263.766	4718	649.187	12534	0.406302	0.63974		NO	YES	1.613	1	NO
50	20200926L1017D1_13	L1017D1 20ug F12	19.147	5.65	302.607	4410	573.869	7811	0.52731	0.830273		NO	YES	1.823	1	NO
Compound 26: Rab7_VIILGDSGVGK
	Name	Sample Text	S/N	RT	Area	Height	IS Area	IS Height	Response	%PNS	Conc.	Sig/Noise Flag	1º Ratio Flag	1º Ratio (Actual)	1º Ratio (Pred)	R.T. Tolerance Flag	2º Ratio Flag	2º Ratio (Actual)	2º Ratio (Pred)
1	20200926L791D1_1	L791D1 20ug PNS	64.438	4.97	3848.46	70951	5987.89	118051	0.642707	1		NO	NO	0.926	1	NO
2	20200926L791D1_2	L791D1 20ug F1	74.939	4.97	2450.52	47118	5511.47	106611	0.444621	0.691794		NO	NO	0.946	1	NO
3	20200926L791D1_3	L791D1 20ug F2	85.281	4.97	2607.32	53702	5007.52	100573	0.520681	0.810137		NO	NO	0.917	1	NO
5	20200926L791D1_4	L791D1 20ug F3	111.442	4.98	3395.97	68765	4947.78	102544	0.686362	1.06792		NO	NO	0.88	1	NO
6	20200926L791D1_5	L791D1 20ug F4	45.157	4.97	4826.71	90797	4589.74	86295	1.05163	1.63625		NO	NO	0.905	1	NO
7	20200926L791D1_6	L791D1 20ug F5	18.406	4.97	4541.35	90567	4315.05	80683	1.05244	1.63752		NO	NO	0.895	1	NO
9	20200926L791D1_7	L791D1 20ug F6	66.605	4.98	2805.53	53385	3634.6	69224	0.771896	1.20101		NO	NO	0.894	1	NO
10	20200926L791D1_8	L791D1 20ug F7	68.543	4.96	2692.93	55058	3389.82	63647	0.794417	1.23605		NO	NO	0.89	1	NO
11	20200926L791D1_9	L791D1 20ug F8	88.382	4.97	2276.16	42348	3199.91	60674	0.711321	1.10676		NO	NO	0.852	1	NO
13	20200926L791D1_10	L791D1 20ug F9	28.601	4.97	1879.28	37542	2669.24	52026	0.70405	1.09544		NO	NO	0.952	1	NO
14	20200926L791D1_11	L791D1 20ug F10	49.42	4.97	2004.13	43136	2599.93	52123	0.77084	1.19936		NO	NO	0.914	1	NO
15	20200926L791D1_12	L791D1 20ug F11	101.463	4.97	1897.63	35583	2283.09	45225	0.831166	1.29323		NO	NO	0.917	1	NO
16	20200926L791D1_13	L791D1 20ug F12	186.659	4.96	1325.84	24562	2099.24	48268	0.631583	0.982692		NO	NO	0.842	1	NO
18	20200926L369D1_1	L369D1 20ug PNS	7.832	4.97	1317.55	24079	1871.08	34961	0.704168	1		NO	NO	0.86	1	NO
19	20200926L369D1_2	L369D1 20ug F1	11.603	4.96	627.759	11006	1661.95	37013	0.377725	0.536413		NO	NO	0.774	1	NO
20	20200926L369D1_3	L369D1 20ug F2	57.281	4.97	633.526	12850	1451.1	29535	0.436585	0.620001		NO	NO	0.963	1	NO
22	20200926L369D1_4	L369D1 20ug F3	48.492	4.97	785.575	14253	1382.22	27996	0.568342	0.807111		NO	NO	0.804	1	NO
23	20200926L369D1_5	L369D1 20ug F4	89.882	4.97	1363.44	28354	1190.59	22744	1.14519	1.6263		NO	NO	0.847	1	NO
24	20200926L369D1_6	L369D1 20ug F5	46.172	4.97	1250.22	26670	1139.81	24294	1.09687	1.55768		NO	NO	0.778	1	NO
26	20200926L369D1_7	L369D1 20ug F6	39.731	4.97	986.07	20911	1057.26	20851	0.932666	1.32449		NO	NO	0.809	1	NO
27	20200926L369D1_8	L369D1 20ug F7	38.726	4.97	926.091	21691	939.999	18686	0.985204	1.3991		NO	NO	0.791	1	NO
28	20200926L369D1_9	L369D1 20ug F8	6.842	4.96	634.595	11350	819.921	15273	0.773971	1.09913		NO	YES	0.664	1	NO
30	20200926L369D1_10	L369D1 20ug F9	18.769	4.96	521.354	10911	785.278	16689	0.66391	0.942829		NO	NO	0.934	1	NO
31	20200926L369D1_11	L369D1 20ug F10	28.495	4.97	319.367	7474	825.468	17335	0.386892	0.549431		NO	NO	0.872	1	NO
32	20200926L369D1_12	L369D1 20ug F11	67.237	4.97	356.682	8893	709.294	16003	0.502869	0.714132		NO	YES	0.664	1	NO
33	20200926L369D1_13	L369D1 20ug F12	9.323	4.96	336.879	6284	671.87	13371	0.501405	0.712053		NO	NO	0.859	1	NO
35	20200926L1017D1_1	L1017D1 20ug PNS	9.602	4.98	443.297	9473	679.724	12689	0.652172	1		NO	NO	0.721	1	NO
36	20200926L1017D1_2	L1017D1 20ug F1	10.899	4.97	218.819	4961	627.329	13083	0.348811	0.534844		NO	NO	0.73	1	NO
37	20200926L1017D1_3	L1017D1 20ug F2	11.014	4.97	291.385	6529	593.066	13360	0.49132	0.753359		NO	NO	0.793	1	NO
39	20200926L1017D1_4	L1017D1 20ug F3	17.351	4.97	292.806	6548	686.045	15574	0.426803	0.654433		NO	NO	0.72	1	NO
40	20200926L1017D1_5	L1017D1 20ug F4	5.009	4.98	694.659	14456	566.707	13179	1.22578	1.87954		NO	NO	0.732	1	NO
41	20200926L1017D1_6	L1017D1 20ug F5	59.022	4.96	691.28	14639	622.541	12438	1.11042	1.70264		NO	NO	0.745	1	NO
43	20200926L1017D1_7	L1017D1 20ug F6	18.518	4.96	491.521	10710	606.599	13230	0.81029	1.24245		NO	NO	0.717	1	NO
44	20200926L1017D1_8	L1017D1 20ug F7	28.514	4.96	515.41	9544	736.263	17665	0.700035	1.07339		NO	NO	0.723	1	NO
45	20200926L1017D1_9	L1017D1 20ug F8	27.045	4.96	482.98	11356	628.372	13024	0.768621	1.17856		NO	NO	0.723	1	NO
47	20200926L1017D1_10	L1017D1 20ug F9	16.302	4.96	381.655	7836	683.875	13689	0.558077	0.855721		NO	NO	0.739	1	NO
48	20200926L1017D1_11	L1017D1 20ug F10	10.069	4.97	361.581	7623	643.849	16479	0.561593	0.861111		NO	NO	0.725	1	NO
49	20200926L1017D1_12	L1017D1 20ug F11	22.684	4.97	305.535	7232	650.022	13952	0.470038	0.720727		NO	NO	0.788	1	NO
50	20200926L1017D1_13	L1017D1 20ug F12	17.694	4.96	298.392	6887	624.852	12920	0.47754	0.732231		NO	NO	0.85	1	NO
Compound 28: GRP78_ITITNDQNK
	Name	Sample Text	S/N	RT	Area	Height	IS Area	IS Height	Response	%PNS	Conc.	Sig/Noise Flag	1º Ratio Flag	1º Ratio (Actual)	1º Ratio (Pred)	R.T. Tolerance Flag	2º Ratio Flag	2º Ratio (Actual)	2º Ratio (Pred)
1	20200926L791D1_1	L791D1 20ug PNS	35441.8	3.18	13691.3	388455	2982.63	66588	4.59036	1		NO	NO	1.556	1.6	NO	NO	2.632	2.92
2	20200926L791D1_2	L791D1 20ug F1	287.558	3.19	7012.73	189247	2956.4	71086	2.37205	0.516747		NO	NO	1.751	1.6	NO	NO	3.03	2.92
3	20200926L791D1_3	L791D1 20ug F2	908.993	3.19	5248.73	129275	2599.97	67540	2.01876	0.439783		NO	NO	1.783	1.6	NO	NO	2.656	2.92
5	20200926L791D1_4	L791D1 20ug F3	406.84	3.19	8575.23	227820	2425.38	68265	3.53563	0.77023		NO	NO	1.576	1.6	NO	NO	3.034	2.92
6	20200926L791D1_5	L791D1 20ug F4	443.285	3.18	17643.4	500194	2161.36	51856	8.16308	1.77831		NO	NO	1.504	1.6	NO	NO	2.967	2.92
7	20200926L791D1_6	L791D1 20ug F5	863.266	3.19	28594.4	777278	2261.61	55237	12.6434	2.75433		NO	NO	1.514	1.6	NO	NO	2.987	2.92
9	20200926L791D1_7	L791D1 20ug F6	1421.38	3.19	18958.4	544610	1918.09	53597	9.88399	2.15321		NO	NO	1.447	1.6	NO	NO	2.927	2.92
10	20200926L791D1_8	L791D1 20ug F7	719.441	3.18	19830.3	541304	1565.59	41934	12.6663	2.75934		NO	NO	1.511	1.6	NO	NO	2.779	2.92
11	20200926L791D1_9	L791D1 20ug F8	2840.55	3.19	16503	460437	1431.58	41334	11.5278	2.51131		NO	NO	1.429	1.6	NO	NO	3.163	2.92
13	20200926L791D1_10	L791D1 20ug F9	2169.96	3.19	12148.9	337349	1651.91	42266	7.35445	1.60215		NO	NO	1.362	1.6	NO	NO	2.829	2.92
14	20200926L791D1_11	L791D1 20ug F10	389.065	3.19	14289.2	421395	1439.72	40462	9.92502	2.16215		NO	NO	1.461	1.6	NO	NO	2.918	2.92
15	20200926L791D1_12	L791D1 20ug F11	1325.45	3.19	12676.6	377592	1199.6	31199	10.5674	2.30208		NO	NO	1.369	1.6	NO	NO	3.261	2.92
16	20200926L791D1_13	L791D1 20ug F12	30724.8	3.19	5954.58	164268	1207.86	32430	4.92987	1.07396		NO	NO	1.433	1.6	NO	NO	3.04	2.92
18	20200926L369D1_1	L369D1 20ug PNS	1374.88	3.19	4201.64	131915	1128.77	31268	3.72231	1		NO	NO	1.349	1.6	NO	NO	2.884	2.92
19	20200926L369D1_2	L369D1 20ug F1	96.049	3.19	1974	66264	1051.99	25853	1.87645	0.504109		NO	NO	1.589	1.6	NO	NO	2.655	2.92
20	20200926L369D1_3	L369D1 20ug F2	23.169	3.18	1094.27	23017	909.633	22338	1.20298	0.323181		NO	NO	1.212	1.6	NO	NO	2.545	2.92
22	20200926L369D1_4	L369D1 20ug F3	154.226	3.19	1768.72	49247	725.178	20325	2.43902	0.655245		NO	NO	1.572	1.6	NO	NO	2.463	2.92
23	20200926L369D1_5	L369D1 20ug F4	2740.5	3.19	3700.49	97061	609.02	16476	6.07614	1.63236		NO	NO	1.359	1.6	NO	NO	2.96	2.92
24	20200926L369D1_6	L369D1 20ug F5	197444	3.19	7055.71	197444	585.985	16436	12.0408	3.23476		NO	NO	1.319	1.6	NO	NO	3.088	2.92
26	20200926L369D1_7	L369D1 20ug F6	187924	3.19	6559.31	187924	555.757	14069	11.8025	3.17074		NO	NO	1.428	1.6	NO	NO	3.51	2.92
27	20200926L369D1_8	L369D1 20ug F7	294.265	3.19	8412.85	237503	518.721	16066	16.2185	4.3571		NO	NO	1.414	1.6	NO	NO	3.394	2.92
28	20200926L369D1_9	L369D1 20ug F8	325.259	3.18	5578.89	149532	556.481	17838	10.0253	2.6933		NO	NO	1.322	1.6	NO	NO	3.758	2.92
30	20200926L369D1_10	L369D1 20ug F9	56160.7	3.19	4239.15	118702	597.058	13245	7.10006	1.90743		NO	NO	1.27	1.6	NO	NO	3.201	2.92
31	20200926L369D1_11	L369D1 20ug F10	3778.18	3.19	4269.11	122915	384.797	10146	11.0945	2.98053		NO	NO	1.184	1.6	NO	NO	2.797	2.92
32	20200926L369D1_12	L369D1 20ug F11	473.018	3.19	3750.82	117292	367.308	9781	10.2117	2.74337		NO	NO	1.418	1.6	NO	NO	3.393	2.92
33	20200926L369D1_13	L369D1 20ug F12	62.065	3.19	1743.53	46309	432.985	12685	4.02676	1.08179		NO	NO	1.285	1.6	NO	NO	2.73	2.92
35	20200926L1017D1_1	L1017D1 20ug PNS	5484.96	3.19	2546.02	72528	379.95	10095	6.70092	1		NO	NO	1.219	1.6	NO	NO	3.113	2.92
36	20200926L1017D1_2	L1017D1 20ug F1	2751.07	3.18	849.764	20575	296.987	8471	2.86128	0.426998		NO	NO	1.598	1.6	NO	YES	3.944	2.92
37	20200926L1017D1_3	L1017D1 20ug F2	17517	3.18	683.28	17517	395.093	9535	1.72942	0.258086		NO	NO	1.541	1.6	NO	NO	2.842	2.92
39	20200926L1017D1_4	L1017D1 20ug F3	2043.97	3.18	1117.65	30057	312.844	8914	3.57254	0.533142		NO	YES	1.037	1.6	NO	YES	1.908	2.92
40	20200926L1017D1_5	L1017D1 20ug F4	270.78	3.19	2688.88	72198	345.778	10455	7.77632	1.16048		NO	NO	1.286	1.6	NO	NO	3.112	2.92
41	20200926L1017D1_6	L1017D1 20ug F5	1135.43	3.19	5850.73	156854	341.364	8575	17.1393	2.55775		NO	NO	1.306	1.6	NO	NO	3.36	2.92
43	20200926L1017D1_7	L1017D1 20ug F6	209.93	3.18	7992.13	231256	456.451	11607	17.5093	2.61296		NO	NO	1.437	1.6	NO	NO	3.204	2.92
44	20200926L1017D1_8	L1017D1 20ug F7	96585.1	3.18	6132.78	166914	518.161	11054	11.8357	1.76627		NO	NO	1.235	1.6	NO	NO	2.817	2.92
45	20200926L1017D1_9	L1017D1 20ug F8	530.962	3.18	6239.28	173575	328.723	6935	18.9804	2.8325		NO	NO	1.273	1.6	NO	NO	2.572	2.92
47	20200926L1017D1_10	L1017D1 20ug F9	149.588	3.18	5498.52	146142	471.974	12608	11.65	1.73857		NO	NO	1.388	1.6	NO	NO	3.461	2.92
48	20200926L1017D1_11	L1017D1 20ug F10	127343	3.18	4594.1	127343	328.785	9383	13.9729	2.08523		NO	NO	1.357	1.6	NO	NO	3.592	2.92
49	20200926L1017D1_12	L1017D1 20ug F11	555.267	3.19	3717.98	96276	351.421	7420	10.5798	1.57886		NO	NO	1.453	1.6	NO	NO	3.177	2.92
50	20200926L1017D1_13	L1017D1 20ug F12	3963.31	3.18	1628.8	42193	415.683	9668	3.91838	0.584752		NO	YES	1.103	1.6	NO	NO	2.601	2.92
Compound 30: Rab5_LVLLGESAVGK
	Name	Sample Text	S/N	RT	Area	Height	IS Area	IS Height	Response	%PNS	Conc.	Sig/Noise Flag	1º Ratio Flag	1º Ratio (Actual)	1º Ratio (Pred)	R.T. Tolerance Flag	2º Ratio Flag	2º Ratio (Actual)	2º Ratio (Pred)
1	20200926L791D1_1	L791D1 20ug PNS	148.156	5.82	4876.79	85495	8359.95	135344	0.583352	1		NO	NO	1.896	2.5	NO
2	20200926L791D1_2	L791D1 20ug F1	54.386	5.82	2445.05	38021	7794.04	125877	0.313707	0.537767		NO	YES	1.666	2.5	NO
3	20200926L791D1_3	L791D1 20ug F2	161.353	5.82	3168.56	55433	6996.59	119942	0.452872	0.776328		NO	NO	2.078	2.5	NO
5	20200926L791D1_4	L791D1 20ug F3	203.164	5.82	4482.54	79871	6977.33	115570	0.642444	1.1013		NO	NO	2.006	2.5	NO
6	20200926L791D1_5	L791D1 20ug F4	240.441	5.82	7424.62	133536	6122.8	103562	1.21262	2.07871		NO	NO	2.163	2.5	NO
7	20200926L791D1_6	L791D1 20ug F5	144.506	5.82	7858.43	132458	5718.87	101056	1.37412	2.35557		NO	NO	2.149	2.5	NO
9	20200926L791D1_7	L791D1 20ug F6	410.424	5.82	3970.17	66444	4938.61	85059	0.803904	1.37808		NO	NO	2.103	2.5	NO
10	20200926L791D1_8	L791D1 20ug F7	177.517	5.82	4810.14	85626	4943	86091	0.973122	1.66816		NO	NO	2.16	2.5	NO
11	20200926L791D1_9	L791D1 20ug F8	130.611	5.82	3577.53	61573	4552.55	80314	0.785829	1.34709		NO	NO	2.19	2.5	NO
13	20200926L791D1_10	L791D1 20ug F9	162.949	5.82	3367.23	61370	3878.92	62989	0.868085	1.4881		NO	NO	2.313	2.5	NO
14	20200926L791D1_11	L791D1 20ug F10	169.05	5.82	3046.43	51890	3566.15	63614	0.854262	1.4644		NO	NO	2.252	2.5	NO
15	20200926L791D1_12	L791D1 20ug F11	48774	5.82	2980.66	48774	3061.58	49874	0.973569	1.66892		NO	NO	2.257	2.5	NO
16	20200926L791D1_13	L791D1 20ug F12	51.459	5.82	2127.66	35267	2641.21	45324	0.805561	1.38092		NO	NO	2.558	2.5	NO
18	20200926L369D1_1	L369D1 20ug PNS	4660.81	5.82	1786.06	29918	2451.86	40312	0.72845	1		NO	NO	2.378	2.5	NO
19	20200926L369D1_2	L369D1 20ug F1	29.415	5.82	706.518	13524	2213.69	37814	0.319159	0.438134		NO	NO	1.788	2.5	NO
20	20200926L369D1_3	L369D1 20ug F2	13040	5.81	775.488	13040	2172.21	38560	0.357005	0.490088		NO	NO	2.128	2.5	NO
22	20200926L369D1_4	L369D1 20ug F3	37.755	5.82	1109.61	17367	1783.42	27576	0.622183	0.854118		NO	YES	4.234	2.5	NO
23	20200926L369D1_5	L369D1 20ug F4	122.988	5.82	2220.51	39828	1471.11	26681	1.50942	2.07209		NO	YES	4.328	2.5	NO
24	20200926L369D1_6	L369D1 20ug F5	554.791	5.81	2302.39	41482	1669.02	27745	1.37949	1.89373		NO	YES	4.405	2.5	NO
26	20200926L369D1_7	L369D1 20ug F6	25891	5.82	1577.18	25891	1438.34	25031	1.09653	1.50529		NO	YES	3.644	2.5	NO
27	20200926L369D1_8	L369D1 20ug F7	25033	5.82	1461.09	25033	1322.92	20764	1.10444	1.51615		NO	YES	3.624	2.5	NO
28	20200926L369D1_9	L369D1 20ug F8	123.95	5.81	1122.69	18913	1162.72	19721	0.965575	1.32552		NO	YES	3.779	2.5	NO
30	20200926L369D1_10	L369D1 20ug F9	86.726	5.82	842.688	14147	1179.63	16695	0.714368	0.980668		NO	YES	4.626	2.5	NO
31	20200926L369D1_11	L369D1 20ug F10	108.04	5.82	677.011	11419	1179.63	18419	0.573916	0.787858		NO	YES	5.019	2.5	NO
32	20200926L369D1_12	L369D1 20ug F11	115.173	5.82	593.307	12014	1115.47	19338	0.53189	0.730166		NO	YES	4.21	2.5	NO
33	20200926L369D1_13	L369D1 20ug F12	531.5	5.81	572.046	9724	1008.61	17607	0.567161	0.778586		NO	YES	5.985	2.5	NO
35	20200926L1017D1_1	L1017D1 20ug PNS	30.531	5.8	591.558	10098	966.989	17332	0.611753	1		NO	YES	4.857	2.5	NO
36	20200926L1017D1_2	L1017D1 20ug F1	57.902	5.82	295.372	5504	836.5	15345	0.353105	0.577202		NO	YES	5.988	2.5	NO
37	20200926L1017D1_3	L1017D1 20ug F2	1446.71	5.82	421.822	8100	781.254	13727	0.539929	0.882594		NO	YES	4.146	2.5	NO
39	20200926L1017D1_4	L1017D1 20ug F3	30.483	5.81	392.254	6721	915.572	15626	0.428425	0.700324		NO	YES	4.17	2.5	NO
40	20200926L1017D1_5	L1017D1 20ug F4	600.545	5.82	995.76	16728	886.051	13861	1.12382	1.83705		NO	YES	4.939	2.5	NO
41	20200926L1017D1_6	L1017D1 20ug F5	932.188	5.82	866.892	14230	888.275	14121	0.975927	1.5953		NO	YES	4.426	2.5	NO
43	20200926L1017D1_7	L1017D1 20ug F6	75.952	5.82	797.852	13430	958.795	18047	0.83214	1.36026		NO	YES	6.669	2.5	NO
44	20200926L1017D1_8	L1017D1 20ug F7	318.415	5.81	838.82	14284	1116.2	17399	0.751496	1.22843		NO	YES	6.486	2.5	NO
45	20200926L1017D1_9	L1017D1 20ug F8	29.578	5.82	687.703	10276	897.079	15150	0.766602	1.25313		NO	YES	3.847	2.5	NO
47	20200926L1017D1_10	L1017D1 20ug F9	196.571	5.82	801.715	12576	969.128	18371	0.827254	1.35227		NO	YES	6.968	2.5	NO
48	20200926L1017D1_11	L1017D1 20ug F10	32.576	5.82	576.956	11368	986.156	16649	0.585056	0.95636		NO	YES	6.536	2.5	NO
49	20200926L1017D1_12	L1017D1 20ug F11	156.081	5.82	413.505	6080	884.074	15576	0.467727	0.764568		NO	YES	4.785	2.5	NO
50	20200926L1017D1_13	L1017D1 20ug F12	930.191	5.81	500.796	10095	892.362	14529	0.561203	0.917369		NO	YES	5.383	2.5	NO
Compound 32: HSC70_FEELNADLFR
	Name	Sample Text	S/N	RT	Area	Height	IS Area	IS Height	Response	%PNS	Conc.	Sig/Noise Flag	1º Ratio Flag	1º Ratio (Actual)	1º Ratio (Pred)	R.T. Tolerance Flag	2º Ratio Flag	2º Ratio (Actual)	2º Ratio (Pred)
1	20200926L791D1_1	L791D1 20ug PNS	184.77	7.17	4827.45	90340	3056.18	44472	1.57957	1		NO	NO	0.988	1	NO	NO	1.28	1.343
2	20200926L791D1_2	L791D1 20ug F1	317.636	7.17	5673.06	99363	2973.7	53459	1.90775	1.20776		NO	NO	0.923	1	NO	NO	1.287	1.343
3	20200926L791D1_3	L791D1 20ug F2	135.781	7.18	3518.59	63833	2911.79	50879	1.20839	0.765012		NO	NO	0.891	1	NO	NO	1.312	1.343
5	20200926L791D1_4	L791D1 20ug F3	43.511	7.18	2377.21	41075	2639.34	48272	0.900686	0.570208		NO	NO	0.902	1	NO	NO	1.156	1.343
6	20200926L791D1_5	L791D1 20ug F4	21998	7.18	1390.73	21998	2475.06	36587	0.561896	0.355727		NO	NO	0.842	1	NO	NO	1.201	1.343
7	20200926L791D1_6	L791D1 20ug F5	16937	7.17	894.894	16937	2215.28	37679	0.403963	0.255742		NO	NO	0.864	1	NO	NO	1.201	1.343
9	20200926L791D1_7	L791D1 20ug F6	19788	7.18	1161.64	19788	1926.01	32987	0.603131	0.381832		NO	NO	1.021	1	NO	NO	1.233	1.343
10	20200926L791D1_8	L791D1 20ug F7	11934	7.18	652.354	11934	1856.23	31129	0.35144	0.22249		NO	NO	0.983	1	NO	NO	1.211	1.343
11	20200926L791D1_9	L791D1 20ug F8	36.593	7.18	510.205	7002	1959.61	37868	0.260361	0.16483		NO	NO	0.85	1	NO	NO	1.094	1.343
13	20200926L791D1_10	L791D1 20ug F9	63.292	7.18	545.21	11752	1628.29	28020	0.334836	0.211979		NO	YES	1.497	1	NO	NO	1.356	1.343
14	20200926L791D1_11	L791D1 20ug F10	13.928	7.18	539.954	13945	1550.61	27480	0.34822	0.220452		NO	NO	1.069	1	NO	NO	1.29	1.343
15	20200926L791D1_12	L791D1 20ug F11	46.772	7.19	471.217	8862	1268.19	28063	0.371565	0.235231		NO	NO	1.064	1	NO	NO	1.166	1.343
16	20200926L791D1_13	L791D1 20ug F12	363.099	7.18	844.873	18059	1190.14	21485	0.709892	0.44942		NO	YES	1.485	1	NO	NO	1.403	1.343
18	20200926L369D1_1	L369D1 20ug PNS	118.814	7.18	1801.51	35421	1005.65	17464	1.79139	1		NO	NO	1.239	1	NO	NO	1.144	1.343
19	20200926L369D1_2	L369D1 20ug F1	33.98	7.19	2154.41	43295	923.968	19827	2.33169	1.30161		NO	NO	1.128	1	NO	NO	1.291	1.343
20	20200926L369D1_3	L369D1 20ug F2	1514.71	7.18	1572.66	32106	727.023	11041	2.16315	1.20753		NO	NO	1.28	1	NO	NO	1.728	1.343
22	20200926L369D1_4	L369D1 20ug F3	279.559	7.18	652.446	16067	795.766	13435	0.819897	0.457686		NO	NO	0.996	1	NO	NO	1.153	1.343
23	20200926L369D1_5	L369D1 20ug F4	72.753	7.18	275.214	5144	790.638	16567	0.348091	0.194313		NO	NO	0.756	1	NO	NO	0.989	1.343
24	20200926L369D1_6	L369D1 20ug F5	1193.15	7.18	225.301	5784	642.033	13276	0.350918	0.195891		NO	YES	1.33	1	NO	NO	1.078	1.343
26	20200926L369D1_7	L369D1 20ug F6	4.749	7.18	425.656	8230	640.256	11602	0.664822	0.37112		NO	YES	1.966	1	NO	NO	1.416	1.343
27	20200926L369D1_8	L369D1 20ug F7	26.158	7.18	181.551	5097	460.903	8300	0.393903	0.219886		NO	YES	1.607	1	NO	YES	2.125	1.343
28	20200926L369D1_9	L369D1 20ug F8	47.289	7.18	206.367	5227	458.714	9232	0.449882	0.251135		NO	YES	1.81	1	NO	YES	1.761	1.343
30	20200926L369D1_10	L369D1 20ug F9	7.194	7.19	131.656	2208	540.977	11456	0.243367	0.135853		NO	NO	1.271	1	NO	NO	1.255	1.343
31	20200926L369D1_11	L369D1 20ug F10	1804	7.17	119.941	1804	453.457	6570	0.264504	0.147652		NO	NO	0.931	1	NO	YES	0.726	1.343
32	20200926L369D1_12	L369D1 20ug F11	3086	7.18	143.055	3086	402.203	8007	0.355679	0.198549		NO	NO	1.068	1	NO	NO	1.65	1.343
33	20200926L369D1_13	L369D1 20ug F12	821.074	7.16	175.274	3255	323.447	5228	0.541894	0.302499		NO	NO	0.911	1	NO	YES	0.791	1.343
35	20200926L1017D1_1	L1017D1 20ug PNS	21.954	7.15	627.985	11843	291.789	6132	2.15219	1		NO	NO	1.178	1	NO	NO	1.49	1.343
36	20200926L1017D1_2	L1017D1 20ug F1	50.64	7.14	878.077	16189	341.892	6491	2.56829	1.19334		NO	YES	1.589	1	NO	NO	1.493	1.343
37	20200926L1017D1_3	L1017D1 20ug F2	6.946	7.15	687.18	10424	422.763	7851	1.62545	0.755254		NO	YES	1.667	1	NO	YES	1.972	1.343
39	20200926L1017D1_4	L1017D1 20ug F3	13.57	7.15	262.893	5260	361.903	5816	0.726418	0.337525		NO	YES	1.659	1	NO	NO	1.361	1.343
40	20200926L1017D1_5	L1017D1 20ug F4	2.364	7.15	158.542	3905	410.143	9875	0.386553	0.179609		NO	NO	0.708	1	NO	NO	1.128	1.343
41	20200926L1017D1_6	L1017D1 20ug F5	14.89	7.15	100.03	2305	360.82	6737	0.27723	0.128813		NO	YES	0.617	1	NO	YES	0.621	1.343
43	20200926L1017D1_7	L1017D1 20ug F6	7.107	7.16	102.157	2377	316.622	4926	0.322647	0.149916		NO	NO	0.941	1	NO	NO	1.627	1.343
44	20200926L1017D1_8	L1017D1 20ug F7	36.791	7.13	129.596	3012	522.434	10212	0.248062	0.11526		NO	NO	0.778	1	NO	YES	1.784	1.343
45	20200926L1017D1_9	L1017D1 20ug F8	2862	7.15	144.333	2862	475.897	8590	0.303286	0.14092		NO	NO	1.254	1	NO	NO	1.691	1.343
47	20200926L1017D1_10	L1017D1 20ug F9	27.182	7.18	52.973	870	445.023	8662	0.119034	0.0553085		NO	YES	0.554	1	NO	YES	0.425	1.343
48	20200926L1017D1_11	L1017D1 20ug F10	89.806	7.15	55.396	959	337.236	7772	0.164265	0.0763245		NO	YES	1.55	1	NO	YES	1.87	1.343
49	20200926L1017D1_12	L1017D1 20ug F11	4.36	7.15	65.126	1824	327.877	6772	0.198629	0.0922918		NO	YES	2.672	1	NO	NO	1.228	1.343
50	20200926L1017D1_13	L1017D1 20ug F12	10.39	7.16	235.197	6355	331.731	6823	0.708999	0.329432		NO	YES	2.095	1	NO	YES	1.812	1.343

## Sheet: %CV
	HSC70_ITITNDK			HSC70_FEELNADLFR						HSC70_ITITNDK	HSC70_FEELNADLFR		HSC70_ITITNDK	HSC70_FEELNADLFR		HSC70_ITITNDK	HSC70_FEELNADLFR
PNS	1	1	1	1	1	1
1	1.39576	1.55941	0.942459	1.20776	1.30161	1.19334			Std. Dev.	0.319608	0.0587907	Avg.	1.29921	1.23424	%CV	24.6002	4.76333			Average %CV	20.9929
2	0.863932	0.843066	1.15299	0.765012	1.20753	0.755254				0.173224	0.258348		0.953329	0.909264		18.1705	28.4129			Std. Dev.	11.9539
3	0.60631	0.525524	0.419133	0.570208	0.457686	0.337525				0.0938802	0.116362		0.516989	0.45514		18.159	25.5663
4	0.362272	0.247462	0.40356	0.355727	0.194313	0.179609				0.0808832	0.0977138		0.337765	0.243216		23.9466	40.1757
5	0.257655	0.176829	0.303709	0.255742	0.195891	0.128813				0.0642293	0.0634989		0.246064	0.193482		26.1027	32.819
6	0.380025	0.299256	0.164463	0.381832	0.37112	0.149916				0.108904	0.130914		0.281248	0.300956		38.7216	43.4995
7	0.233342	0.193026	0.217757	0.22249	0.219886	0.11526				0.0203301	0.0611714		0.214708	0.185879		9.46869	32.9092
8	0.241192	0.249333	0.210541	0.16483	0.251135	0.14092				0.0204559	0.0579764		0.233689	0.185628		8.75349	31.2325
9	0.223013	0.196334	0.207134	0.211979	0.135853	0.0553085				0.0134196	0.0783456		0.208827	0.13438		6.42618	58.3014
10	0.266451	0.221786	0.101678	0.220452	0.147652	0.0763245				0.0852163	0.0720651		0.196639	0.148143		43.3365	48.6456
11	0.269491	0.156836	0.133336	0.235231	0.198549	0.0922918				0.0727799	0.0742382		0.186554	0.175357		39.0127	42.3354
12	0.52817	0.265516	0.336162	0.44942	0.302499	0.329432				0.135919	0.0782183		0.376616	0.36045		36.0897	21.7002
	LAMP1_VWVQAFK			LAMP1_AFSVNIFK			LAMP1_TVESITDIR			LAMP1_VWVQAFK	LAMP1_AFSVNIFK	LAMP1_TVESITDIR	LAMP1_VWVQAFK	LAMP1_AFSVNIFK	LAMP1_TVESITDIR	LAMP1_VWVQAFK	LAMP1_AFSVNIFK	LAMP1_TVESITDIR
PNS	1	1	1	1	1	1	1	1	1	Std Dev.	Std Dev.	Std Dev.	Avg.	Avg.	Avg.	%CV	%CV	%CV
1	0.346092	0.380841	0.243387	0.304715	0.271789	0.193037	0.501966	0.362969	0.210513	0.0714717	0.0573844	0.145779	0.32344	0.256514	0.358482	22.0974	22.3709	40.6655
2	0.957301	0.901627	1.0952	1.0228	0.909725	1.01029	0.957012	0.763116	0.623588	0.0996527	0.0619901	0.167449	0.984708	0.98094	0.781239	10.12	6.31946	21.4338
3	1.37539	1.27781	1.88831	1.18074	1.28948	1.53167	1.10454	1.12895	1.12983	0.327953	0.179645	0.0143546	1.51384	1.33397	1.12111	21.6637	13.467	1.28039
4	2.47546	2.56984	4.66496	2.19411	2.32505	2.87233	1.77533	2.12386	2.26865	1.23776	0.359777	0.253576	3.23676	2.46383	2.05595	38.2409	14.6023	12.3338
5	2.34153	2.33409	3.52997	1.89534	1.82904	2.31703	1.73623	1.96178	2.00765	0.688301	0.264684	0.145287	2.7352	2.0138	1.90189	25.1646	13.1435	7.63909
6	1.34336	1.65674	2.3789	1.05202	1.25839	1.24368	1.21194	1.38483	1.23727	0.531049	0.115139	0.0933712	1.793	1.1847	1.27801	29.6179	9.71885	7.30595
7	1.26262	1.54016	1.71368	1.19004	1.32121	1.18436	1.10603	1.50858	0.98825	0.22752	0.0774207	0.272846	1.50549	1.23187	1.20095	15.1127	6.28482	22.7191
8	1.0789	1.29148	1.75551	1.04354	1.48177	1.33776	1.04798	1.39271	1.17731	0.346004	0.223366	0.174145	1.3753	1.28769	1.206	25.1585	17.3462	14.4399
9	0.995419	1.16873	0.99489	0.88889	1.06533	1.02651	0.981996	1.44271	0.83432	0.100213	0.092715	0.317336	1.05301	0.993576	1.08634	9.51676	9.33145	29.2114
10	1.04436	1.27268	0.842984	0.760605	1.09256	0.64098	0.965173	1.16489	0.594707	0.214986	0.233962	0.289323	1.05334	0.831382	0.908258	20.4099	28.1414	31.8547
11	0.975319	0.972856	0.86926	0.792479	0.851757	0.619619	0.883668	1.02511	0.516293	0.0605347	0.120611	0.262637	0.939145	0.754619	0.808359	6.44572	15.9831	32.4902
12	0.899405	0.708182	0.968614	0.696708	0.600841	0.745032	0.794331	0.503516	0.490553	0.134895	0.0733899	0.171766	0.858734	0.68086	0.596133	15.7086	10.779	28.8134
	HSP60_LSDGVAVLK			HSP60_VTDALNATR						HSP60_LSDGVAVLK	HSP60_VTDALNATR		HSP60_LSDGVAVLK	HSP60_VTDALNATR		HSP60_LSDGVAVLK	HSP60_VTDALNATR
PNS	1	1	1	1	1	1
1	1.11074	1.1797	1.17332	1.11951	1.23672	1.53956			Std. Dev.	0.0381065	0.216751	Avg.	1.15459	1.2986	%CV	3.30045	16.6911
2	1.34542	1.11375	1.32374	1.22963	1.49499	1.1233				0.127956	0.191432		1.26097	1.28264		10.1474	14.9248
3	0.633201	0.575005	0.658898	0.569043	0.647736	0.507042				0.0429826	0.0705118		0.622368	0.574607		6.9063	12.2713
4	0.372658	0.28329	0.318582	0.310005	0.29698	0.312763				0.0450117	0.00842939		0.324844	0.306583		13.8564	2.74947
5	0.171529	0.166207	0.198811	0.167385	0.123653	0.178146				0.0174912	0.0288613		0.178849	0.156394		9.77987	18.4542
6	0.366065	0.238943	0.171176	0.314167	0.276983	0.115536				0.0989396	0.105595		0.258728	0.235562		38.2408	44.8269
7	0.202726	0.137594	0.189472	0.174792	0.166313	0.128124				0.0344216	0.02486		0.176597	0.15641		19.4916	15.8941
8	0.177162	0.19808	0.188538	0.185745	0.201538	0.157315				0.0104723	0.0224104		0.187927	0.181533		5.57255	12.3451
9	0.267305	0.217395	0.400063	0.238737	0.24838	0.277969				0.0944132	0.0204439		0.294921	0.255029		32.0131	8.0163
10	0.298073	0.244159	0.347466	0.276592	0.359096	0.212272				0.0516699	0.0735997		0.296566	0.282653		17.4227	26.0389
11	0.274081	0.213691	0.314112	0.322445	0.212784	0.260958				0.0505536	0.0549649		0.267295	0.265396		18.913	20.7105
12	0.363246	0.486549	0.635108	0.335653	0.476899	0.545315				0.136126	0.106919		0.494968	0.452623		27.5021	23.622
	GRP78_LTPEEIER			GRP78_ITITNDQNR						GRP78_LTPEEIER	GRP78_ITITNDQNR		GRP78_LTPEEIER	GRP78_ITITNDQNR		GRP78_LTPEEIER	GRP78_ITITNDQNR
PNS	1	1	1	1	1	1
1	0.445074	0.500589	0.415798	0.516747	0.504109	0.426998			Std. Dev.	0.0430669	0.0485809	Avg.	0.45382	0.482618	%CV	9.48987	10.0661
2	0.40724	0.422696	0.386932	0.439783	0.323181	0.258086				0.0179371	0.0920574		0.405623	0.34035		4.42212	27.0478
3	0.672081	0.546753	0.625165	0.77023	0.655245	0.533142				0.0633203	0.118562		0.614666	0.652872		10.3016	18.16
4	1.58261	1.24518	1.61625	1.77831	1.63236	1.16048				0.205216	0.322924		1.48135	1.52372		13.8533	21.1931
5	2.84882	2.65772	2.7828	2.75433	3.23476	2.55775				0.0970582	0.348282		2.76312	2.84895		3.51264	12.2249
6	1.9681	3.40977	3.27777	2.15321	3.17074	2.61296				0.796979	0.509553		2.88521	2.64564		27.6229	19.2601
7	2.21811	3.23296	2.68451	2.75934	4.3571	1.76627				0.507977	1.30712		2.71186	2.9609		18.7317	44.146
8	2.10767	3.16479	2.64582	2.51131	2.6933	2.8325				0.528586	0.161069		2.63943	2.67904		20.0266	6.01222
9	1.82238	2.14521	2.42257	1.60215	1.90743	1.73857				0.300381	0.152929		2.13005	1.74939		14.102	8.74185
10	1.93564	3.47288	1.93363	2.16215	2.98053	2.08523				0.888107	0.496193		2.44738	2.4093		36.288	20.5949
11	2.24797	1.98266	1.77771	2.30208	2.74337	1.57886				0.235774	0.587912		2.00278	2.2081		11.7723	26.6252
12	1.09454	1.42419	0.993389	1.07396	1.08179	0.584752				0.225276	0.284733		1.17071	0.913502		19.2427	31.1694
	HistoneH3.1_YRPGTVALR									HistoneH3.1_YRPGTVALR			HistoneH3.1_YRPGTVALR			HistoneH3.1_YRPGTVALR
PNS	1	1	1
1	0.141348	0.194362	0.113439						Std. Dev.	0.0411053	#DIV/0!	Avg.	0.149716	#DIV/0!	%CV	27.4555	#DIV/0!
2	0.558066	1.00785	0.46246							0.291233	#DIV/0!		0.676125	#DIV/0!		43.0738	#DIV/0!
3	0.706929	1.1348	0.874681							0.215591	#DIV/0!		0.905471	#DIV/0!		23.8098	#DIV/0!
4	0.581229	0.660819	1.0678							0.260996	#DIV/0!		0.769948	#DIV/0!		33.8978	#DIV/0!
5	0.792652	0.614396	0.474085							0.15966	#DIV/0!		0.627044	#DIV/0!		25.4623	#DIV/0!
6	0.797673	0.608773	0.377019							0.21069	#DIV/0!		0.594488	#DIV/0!		35.4406	#DIV/0!
7	1.52578	1.33323	0.70021							0.431926	#DIV/0!		1.18641	#DIV/0!		36.4062	#DIV/0!
8	1.4928	1.12266	0.694927							0.399285	#DIV/0!		1.10346	#DIV/0!		36.1846	#DIV/0!
9	2.32924	1.50012	0.925718							0.705604	#DIV/0!		1.58503	#DIV/0!		44.5169	#DIV/0!
10	3.13722	3.52114	2.12213							0.722842	#DIV/0!		2.92683	#DIV/0!		24.6971	#DIV/0!
11	5.93944	4.01684	3.06956							1.4623	#DIV/0!		4.34195	#DIV/0!		33.6785	#DIV/0!
12	10.1566	8.46154	6.51889							1.82025	#DIV/0!		8.37901	#DIV/0!		21.7239	#DIV/0!
	Rab7_ATIGADFLTK			Rab7_VIILGDSGVGK						Rab7_ATIGADFLTK	Rab7_VIILGDSGVGK		Rab7_ATIGADFLTK	Rab7_VIILGDSGVGK		Rab7_ATIGADFLTK	Rab7_VIILGDSGVGK
PNS	1	1	1	1	1	1
1	0.638941	0.557348	0.470749	0.691794	0.536413	0.534844			Std. Dev.	0.0841086	0.0901657	Avg.	0.555679	0.587684	%CV	15.1362	15.3425
2	0.7316	0.562569	0.783847	0.810137	0.620001	0.753359				0.115661	0.0976046		0.692672	0.727832		16.6979	13.4103
3	1.09121	1.06283	0.79418	1.06792	0.807111	0.654433				0.163912	0.209089		0.982739	0.843156		16.6791	24.7984
4	1.75193	1.73057	2.2153	1.63625	1.6263	1.87954				0.273902	0.143421		1.89927	1.71403		14.4215	8.36746
5	1.75997	1.96977	2.12194	1.63752	1.55768	1.70264				0.181749	0.072606		1.95056	1.63261		9.31779	4.44723
6	1.3378	1.85871	1.44165	1.20101	1.32449	1.24245				0.275703	0.062846		1.54606	1.25598		17.8327	5.00373
7	1.15791	1.73032	1.57385	1.23605	1.3991	1.07339				0.295846	0.162857		1.48736	1.23618		19.8907	13.1742
8	1.21058	1.46819	1.44389	1.10676	1.09913	1.17856				0.142237	0.0438215		1.37422	1.12815		10.3504	3.88438
9	1.2456	1.3366	1.0228	1.09544	0.942829	0.855721				0.161447	0.121345		1.20166	0.964665		13.4353	12.5789
10	1.31444	0.771276	0.834056	1.19936	0.549431	0.861111				0.297138	0.325057		0.973259	0.869969		30.5302	37.3642
11	1.48498	0.837848	0.63974	1.29323	0.714132	0.720727				0.44205	0.332453		0.987522	0.909362		44.7636	36.559
12	1.01021	0.665767	0.830273	0.982692	0.712053	0.732231				0.172277	0.150767		0.835416	0.808992		20.6217	18.6364
	Rab5_LVLLGESAVGK									Rab5_LVLLGESAVGK			Rab5_LVLLGESAVGK			Rab5_LVLLGESAVGK
PNS	1	1	1
1	0.537767	0.438134	0.577202						Std. Dev.	0.0716724	#DIV/0!	Avg.	0.517701	#DIV/0!	%CV	13.8444	#DIV/0!
2	0.776328	0.490088	0.882594							0.203014	#DIV/0!		0.716337	#DIV/0!		28.3405	#DIV/0!
3	1.1013	0.854118	0.700324							0.202291	#DIV/0!		0.885247	#DIV/0!		22.8514	#DIV/0!
4	2.07871	2.07209	1.83705							0.137654	#DIV/0!		1.99595	#DIV/0!		6.89665	#DIV/0!
5	2.35557	1.89373	1.5953							0.38305	#DIV/0!		1.9482	#DIV/0!		19.6617	#DIV/0!
6	1.37808	1.50529	1.36026							0.0790924	#DIV/0!		1.41454	#DIV/0!		5.59138	#DIV/0!
7	1.66816	1.51615	1.22843							0.223326	#DIV/0!		1.47091	#DIV/0!		15.1828	#DIV/0!
8	1.34709	1.32552	1.25313							0.0492211	#DIV/0!		1.30858	#DIV/0!		3.76142	#DIV/0!
9	1.4881	0.980668	1.35227							0.262685	#DIV/0!		1.27368	#DIV/0!		20.6242	#DIV/0!
10	1.4644	0.787858	0.95636							0.352187	#DIV/0!		1.06954	#DIV/0!		32.9288	#DIV/0!
11	1.66892	0.730166	0.764568							0.532338	#DIV/0!		1.05455	#DIV/0!		50.48	#DIV/0!
12	1.38092	0.778586	0.917369							0.315421	#DIV/0!		1.02562	#DIV/0!		30.7541	#DIV/0!

## Sheet: %Recovery
	B2M_IQVYSR				Average conc. (mg/mL)	L791D1	L369D1	L1017D1	Fraction Vol (mL)		B2M_IQVYSR
PNS	1	1	1		PNS	10.508	9.3637	10.4482	0.4	PNS	31.524	28.0911	31.3446
1	0.433387	0.32765	0.372308		F1	3.6038	3.38456	3.75035	0.5	1	18.5792	14.8038	16.7049
2	0.829053	0.636027	0.729231		F2	1.02296	1.02484	0.923775	1	2	20.1773	17.403	16.1187
3	1.16613	0.919941	2.8		F3	0.295575	0.244789	0.192363	1	3	8.20042	6.01234	12.8878
4	1.82103	2.15048	3.65231		F4	0.305542	0.340765	0.267588	1	4	13.2375	19.5651	23.3848
5	1.82343	1.65678	3.95692		F5	0.22745	0.267725	0.311685	1	5	9.86726	11.8426	29.5102
6	1.38844	1.48332	2.56615		F6	0.095295	0.0954316	0.0970698	1	6	3.14788	3.77937	5.96027
7	1.1565	1.44552	2.15385		F7	0.0588432	0.0488769	0.0936567	1	7	1.61906	1.88634	4.82672
8	0.949438	1.23202	1.58462		F8	0.0581606	0.0643041	0.0946124	1	8	1.31376	2.1152	3.58733
9	0.861156	0.898443	1.47077		F9	0.0853288	0.130791	0.163693	1	9	1.74823	3.13734	5.76069
10	0.79053	0.452187	1		F10	0.0398664	0.034815	0.0589797	1	10	0.7498	0.420317	1.41124
11	0.85313	0.676056	0.846154		F11	0.0282619	0.0266236	0.0359072	1	11	0.573636	0.480554	0.726992
12	0.787319	0.512231	0.872308		F12	0.228952	0.220078	0.303494	0.5	12	2.1443	1.50489	3.16729	Avg	Std. Dev
										Total	81.3584	82.9509	124.047	96.1187	24.1996
	FcRn_LFLEAFK				Average conc. (mg/mL)	L791D1	L369D1	L1017D1	Fraction Vol (mL)		FcRn_LFLEAFK
PNS	1	1	1		PNS	10.508	9.3637	10.4482	0.4	PNS	31.524	28.0911	31.3446
1	0.11039	0.0622711	0.0487805		F1	3.6038	3.38456	3.75035	0.5	1	4.73238	2.81352	2.1887
2	0.961039	0.721612	1.37398		F2	1.02296	1.02484	0.923775	1	2	23.3895	19.7447	30.3701
3	2.11688	1.87546	2.05691		F3	0.295575	0.244789	0.192363	1	3	14.8863	12.2572	9.46753
4	4.11039	3.58242	6.97561		F4	0.305542	0.340765	0.267588	1	4	29.8795	32.5929	44.663
5	2.97403	2.65568	3.1626		F5	0.22745	0.267725	0.311685	1	5	16.0935	18.9826	23.5863
6	1.34416	1.65201	1.17073		F6	0.095295	0.0954316	0.0970698	1	6	3.04748	4.20919	2.7192
7	1.02597	0.875458	0.96748		F7	0.0588432	0.0488769	0.0936567	1	7	1.43633	1.14244	2.1681
8	0.649351	0.882784	1.04065		F8	0.0581606	0.0643041	0.0946124	1	8	0.898521	1.5156	2.35587
9	0.707792	0.728938	0.894309		F9	0.0853288	0.130791	0.163693	1	9	1.43688	2.54543	3.50282
10	0.415584	0.446886	0.601626		F10	0.0398664	0.034815	0.0589797	1	10	0.394173	0.41539	0.84904
11	0.363636	0.347985	0.373984		F11	0.0282619	0.0266236	0.0359072	1	11	0.244505	0.247355	0.321316
12	0.532468	0.340659	0.601626		F12	0.228952	0.220078	0.303494	0.5	12	1.4502	1.00083	2.18447	Avg	Std. Dev
										Total	97.8893	97.4673	124.376	106.578	15.4156
	CYP3A4_PEP1				Average conc. (mg/mL)	L791D1	L369D1	L1017D1	Fraction Vol (mL)		CYP3A4_PEP1
PNS	1	1	1		PNS	10.508	9.3637	10.4482	0.4	PNS	31.524	28.0911	31.3446
1	0.0391658	0.0221762	0.0250732		F1	3.6038	3.38456	3.75035	0.5	1	1.67903	1.00196	1.125
2	0.656633	0.396721	0.338934		F2	1.02296	1.02484	0.923775	1	2	15.9809	10.8551	7.49168
3	1.33218	1.27834	1.26822		F3	0.295575	0.244789	0.192363	1	3	9.36812	8.35469	5.83737
4	2.52404	2.21421	2.34732		F4	0.305542	0.340765	0.267588	1	4	18.3479	20.1449	15.0293
5	3.22896	3.37363	3.42583		F5	0.22745	0.267725	0.311685	1	5	17.4731	24.1145	25.5494
6	2.25095	2.14235	2.79653		F6	0.095295	0.0954316	0.0970698	1	6	5.10337	5.45853	6.49536
7	2.81642	2.73575	2.80521		F7	0.0588432	0.0488769	0.0936567	1	7	3.94288	3.57004	6.28642
8	2.02268	2.23353	2.67617		F8	0.0581606	0.0643041	0.0946124	1	8	2.79882	3.83463	6.05844
9	1.76452	1.57989	1.99291		F9	0.0853288	0.130791	0.163693	1	9	3.58214	5.51694	7.8058
10	2.44713	2.51647	2.12281		F10	0.0398664	0.034815	0.0589797	1	10	2.32105	2.33911	2.99579
11	2.64962	1.61325	1.72205		F11	0.0282619	0.0266236	0.0359072	1	11	1.78158	1.14673	1.47954
12	1.3429	1.41366	0.911595		F12	0.228952	0.220078	0.303494	0.5	12	3.65744	4.15321	3.30994	Avg	Std. Dev
										Total	86.0364	90.4904	89.464	88.6636	2.33241
